# Supplementary material for: Whole-genome sequencing for prediction of Mycobacterium tuberculosis drug susceptibility and resistance: a retrospective cohort study
Source: Lancet Infect Dis. 2015 Oct;15(10):1193–202. doi: 10.1016/S1473-3099(15)00062-6 (PMC4579482; doi:10.1016/S1473-3099(15)00062-6)
Supplement: Supplementary appendix [file mmc2.xlsx]

## Sheet: All phenotypes and genotypes
	Phenotypes and final predicted genotypes for all 3651 isolates
			Phenotype											Genotype
Nucleotide archive	Isolate accession number	Set	Isoniazid	Rifampicin	Ethambutol	Pyrazinamide	Streptomycin	Ciprofloxacin	Moxifloxacin	Ofloxacin	Amikacin	Capreomycin	Kanamycin	Isoniazid	Rifampicin	Ethambutol	Pyrazinamide	Streptomycin	Ciprofloxacin	Moxifloxacin	Ofloxacin	Amikacin	Capreomycin	Kanamycin
ebi	ERS458164	training	S	S	S	S	S	No result	No result	No result	No result	No result	No result	S	S	No result	S	S	S	S	S	S	S	S
ebi	ERS457923	training	R	S	R	S	R	No result	No result	No result	No result	No result	No result	R	S	R	S	R	S	S	S	S	S	S
ebi	ERS457837	training	S	S	S	S	R	No result	No result	No result	No result	No result	No result	S	S	S	S	R	No result	No result	No result	S	S	S
ebi	ERS457959	training	S	S	S	S	S	No result	No result	No result	No result	No result	No result	S	S	S	S	S	S	S	S	S	S	S
ebi	ERS457317	training	S	S	S	S	S	No result	No result	No result	No result	No result	No result	S	S	S	S	S	S	S	S	S	S	S
ebi	ERS458356	training	S	S	S	S	S	No result	No result	No result	No result	No result	No result	S	S	S	S	S	S	S	S	S	S	S
ebi	ERS457396	training	R	R	R	S	R	No result	No result	No result	No result	No result	No result	R	R	S	S	R	S	S	S	No result	No result	No result
ebi	ERS457075	training	R	S	R	S	R	No result	No result	No result	No result	No result	No result	R	S	R	S	R	S	S	S	S	S	S
ebi	ERS458617	training	S	R	S	S	R	No result	No result	No result	No result	No result	No result	S	R	S	S	R	S	S	S	S	S	S
ebi	ERS458701	training	R	S	S	S	S	No result	No result	No result	No result	No result	No result	R	S	S	S	S	S	S	S	S	S	S
ebi	ERS458377	training	S	S	S	S	S	No result	No result	No result	No result	No result	No result	S	S	S	S	S	No result	No result	No result	S	S	S
ebi	ERS457211	training	S	S	S	S	S	No result	No result	No result	No result	No result	No result	S	S	S	S	S	No result	No result	No result	S	S	S
ebi	ERS457267	training	S	S	S	S	S	No result	No result	No result	No result	No result	No result	S	S	No result	S	S	No result	No result	No result	S	S	S
ebi	ERS458241	training	R	S	R	S	R	No result	No result	No result	No result	No result	No result	R	S	R	S	R	S	S	S	S	S	S
ebi	ERS458627	training	S	R	S	R	R	No result	No result	No result	No result	No result	No result	S	R	S	R	R	No result	No result	No result	S	S	S
ebi	ERS458560	training	R	S	S	S	S	No result	No result	No result	No result	No result	No result	S	S	S	S	S	S	S	S	S	S	S
ebi	ERS458209	training	R	R	R	S	R	No result	No result	No result	No result	No result	No result	R	R	R	S	R	S	S	S	S	S	S
ebi	ERS458677	training	S	S	S	S	S	No result	No result	No result	No result	No result	No result	S	No result	No result	S	S	No result	No result	No result	S	S	S
ebi	ERS458062	training	S	S	S	S	R	No result	No result	No result	No result	No result	No result	S	S	S	S	R	S	S	S	No result	No result	No result
ebi	ERS456778	training	R	R	R	R	R	No result	No result	No result	No result	No result	No result	R	R	R	R	R	S	S	S	S	S	S
ebi	ERS458469	training	S	S	S	S	S	No result	No result	No result	No result	No result	No result	S	S	S	S	S	S	S	S	S	S	S
ebi	ERS457423	training	S	S	S	S	S	No result	No result	No result	No result	No result	No result	S	S	S	S	S	S	S	S	S	S	S
ebi	ERS457826	training	S	S	S	S	R	No result	No result	No result	No result	No result	No result	S	S	S	S	R	No result	No result	No result	No result	No result	No result
ebi	ERS458259	training	S	S	S	S	S	No result	No result	No result	No result	No result	No result	S	S	S	S	S	S	S	S	S	S	S
ebi	ERS458497	training	R	S	S	S	R	No result	No result	No result	No result	No result	No result	R	S	S	S	R	S	S	S	S	S	S
ebi	ERS458130	training	S	S	S	S	S	No result	No result	No result	No result	No result	No result	S	S	S	S	S	S	S	S	S	S	S
ebi	ERS457929	training	S	S	S	S	S	No result	No result	No result	No result	No result	No result	S	No result	No result	S	S	No result	No result	No result	S	S	S
ebi	ERS458315	training	S	S	S	S	S	No result	No result	No result	No result	No result	No result	S	S	S	S	S	S	S	S	S	S	S
ebi	ERS457433	training	S	S	S	S	S	No result	No result	No result	No result	No result	No result	S	S	No result	S	S	S	S	S	S	S	S
ebi	ERS458341	training	S	S	S	S	S	No result	No result	No result	No result	No result	No result	S	S	S	S	S	S	S	S	S	S	S
ebi	ERS458107	training	S	S	S	S	S	No result	No result	No result	No result	No result	No result	S	S	S	S	S	S	S	S	S	S	S
ebi	ERS458746	training	S	S	S	S	S	No result	No result	No result	No result	No result	No result	S	S	S	S	S	S	S	S	S	S	S
ebi	ERS457436	training	R	S	S	R	R	No result	No result	No result	No result	No result	No result	R	R	S	R	R	No result	No result	No result	No result	No result	No result
ebi	ERS457167	training	S	S	S	S	R	No result	No result	No result	No result	No result	No result	S	S	S	S	No result	No result	No result	No result	No result	No result	No result
ebi	ERS457639	training	S	S	S	S	R	No result	No result	No result	No result	No result	No result	S	S	S	S	R	S	S	S	No result	No result	No result
ebi	ERS457170	training	S	S	S	S	S	No result	No result	No result	No result	No result	No result	S	S	S	S	S	S	S	S	S	S	S
ebi	ERS457076	training	R	S	S	R	R	No result	No result	No result	No result	No result	No result	R	No result	No result	R	R	No result	No result	No result	S	S	S
ebi	ERS457803	training	S	S	S	S	S	No result	No result	No result	No result	No result	No result	S	S	S	S	S	S	S	S	No result	No result	No result
ebi	ERS457122	training	R	R	R	R	R	No result	No result	No result	No result	No result	No result	R	R	R	S	R	S	S	S	S	S	S
ebi	ERS456829	training	S	S	S	S	R	No result	No result	No result	No result	No result	No result	S	R	S	S	S	No result	No result	No result	S	S	S
ebi	ERS457914	training	S	S	S	S	S	No result	No result	No result	No result	No result	No result	S	No result	No result	S	S	No result	No result	No result	No result	No result	No result
ebi	ERS458588	training	R	S	S	S	R	No result	No result	No result	No result	No result	No result	R	S	R	S	R	S	S	S	S	S	S
ebi	ERS457550	training	S	S	S	S	S	No result	No result	No result	No result	No result	No result	S	S	S	S	S	S	S	S	S	S	S
ebi	ERS457476	training	R	S	R	R	R	No result	No result	No result	No result	No result	No result	R	S	R	R	R	S	S	S	S	S	S
ebi	ERS457695	training	S	S	S	S	R	No result	No result	No result	No result	No result	No result	S	S	S	S	R	S	S	S	No result	No result	No result
ebi	ERS457092	training	S	S	S	S	S	No result	No result	No result	No result	No result	No result	S	No result	No result	S	S	No result	No result	No result	S	S	S
ebi	ERS458656	training	S	S	S	S	S	No result	No result	No result	No result	No result	No result	S	S	S	S	S	S	S	S	S	S	S
ebi	ERS457325	training	R	R	R	S	R	No result	No result	No result	No result	No result	No result	R	R	R	R	R	S	S	S	S	S	S
ebi	ERS458403	training	S	S	S	S	R	No result	No result	No result	No result	No result	No result	S	S	S	S	R	S	S	S	No result	No result	No result
ebi	ERS457053	training	R	S	S	S	S	No result	No result	No result	No result	No result	No result	R	S	S	S	S	No result	No result	No result	S	S	S
ebi	ERS456997	training	S	S	S	S	S	No result	No result	No result	No result	No result	No result	S	S	S	S	S	S	S	S	S	S	S
ebi	ERS457811	training	S	S	S	S	S	No result	No result	No result	No result	No result	No result	S	S	S	S	S	S	S	S	S	S	S
ebi	ERS457742	training	S	S	S	S	R	No result	No result	No result	No result	No result	No result	S	S	S	S	R	S	S	S	No result	No result	No result
ebi	ERS457645	training	S	S	S	S	S	No result	No result	No result	No result	No result	No result	S	No result	No result	S	S	S	S	S	S	S	S
ebi	ERS456906	training	S	S	S	S	S	No result	No result	No result	No result	No result	No result	S	S	S	S	S	S	S	S	S	S	S
ebi	ERS458757	training	S	S	S	S	R	No result	No result	No result	No result	No result	No result	S	R	S	S	R	S	S	S	No result	No result	No result
ebi	ERS458414	training	S	R	S	S	R	No result	No result	No result	No result	No result	No result	S	R	S	S	R	S	S	S	No result	No result	No result
ebi	ERS458258	training	S	S	S	S	S	No result	No result	No result	No result	No result	No result	S	S	S	S	S	No result	No result	No result	S	S	S
ebi	ERS457344	training	S	S	S	S	S	No result	No result	No result	No result	No result	No result	S	No result	No result	S	S	No result	No result	No result	S	S	S
ebi	ERS457104	training	S	S	S	S	S	No result	No result	No result	No result	No result	No result	R	S	S	S	S	S	S	S	S	S	S
ebi	ERS457854	training	S	S	S	S	S	No result	No result	No result	No result	No result	No result	S	S	S	S	S	No result	No result	No result	S	S	No result
ebi	ERS457331	training	S	S	S	S	S	No result	No result	No result	No result	No result	No result	S	No result	No result	S	S	No result	No result	No result	S	S	S
ebi	ERS456952	training	S	S	S	S	S	No result	No result	No result	No result	No result	No result	S	S	S	S	S	S	S	S	S	S	S
ebi	ERS457810	training	S	S	S	S	S	No result	No result	No result	No result	No result	No result	S	S	S	S	S	S	S	S	S	S	S
ebi	ERS458448	training	R	R	R	S	R	No result	No result	No result	No result	No result	No result	R	R	R	S	R	S	S	S	No result	No result	No result
ebi	ERS458196	training	S	S	S	S	S	No result	No result	No result	No result	No result	No result	S	S	S	S	S	S	S	S	S	S	S
ebi	ERS456981	training	S	S	S	S	S	No result	No result	No result	No result	No result	No result	S	No result	No result	S	S	No result	No result	No result	S	S	S
ebi	ERS456816	training	S	S	S	S	S	No result	No result	No result	No result	No result	No result	S	No result	No result	S	S	No result	No result	No result	No result	No result	No result
ebi	ERS457689	training	S	S	S	S	S	No result	No result	No result	No result	No result	No result	S	No result	No result	S	S	No result	No result	No result	S	S	S
ebi	ERS457924	training	S	S	S	S	R	No result	No result	No result	No result	No result	No result	S	S	No result	S	R	S	S	S	S	S	S
ebi	ERS458484	training	S	S	S	S	S	No result	No result	No result	No result	No result	No result	S	S	S	S	S	S	S	S	S	S	S
ebi	ERS458489	training	R	R	R	S	R	No result	No result	No result	No result	No result	No result	R	R	R	S	R	S	S	S	S	S	S
ebi	ERS457155	training	S	S	S	S	S	No result	No result	No result	No result	No result	No result	R	S	S	S	S	S	S	S	S	S	S
ebi	ERS458034	training	S	S	S	S	R	No result	No result	No result	No result	No result	No result	S	S	S	S	R	S	S	S	S	S	S
ebi	ERS457942	training	S	S	S	S	R	No result	No result	No result	No result	No result	No result	S	S	S	S	R	S	S	S	S	S	S
ebi	ERS458727	training	R	S	S	S	S	No result	No result	No result	No result	No result	No result	S	S	S	S	S	No result	No result	No result	S	S	S
ebi	ERS458461	training	R	R	R	S	R	No result	No result	No result	No result	No result	No result	R	R	R	S	R	No result	No result	No result	S	S	S
ebi	ERS457115	training	R	S	S	S	S	No result	No result	No result	No result	No result	No result	R	No result	R	S	S	No result	No result	No result	S	S	S
ebi	ERS458043	training	R	S	S	R	S	No result	No result	No result	No result	No result	No result	R	S	R	R	S	S	S	S	S	S	S
ncbi	SAMN03647097	training	S	S	S	S	No result	No result	No result	No result	No result	No result	No result	S	S	S	S	S	S	S	S	S	S	S
ncbi	SAMN03647098	training	S	S	S	S	No result	No result	No result	No result	No result	No result	No result	S	S	S	S	S	S	S	S	S	S	S
ncbi	SAMN03647099	training	S	S	S	S	No result	No result	No result	No result	No result	No result	No result	S	S	S	S	S	S	S	S	S	S	S
ncbi	SAMN03647100	training	S	S	S	S	No result	No result	No result	No result	No result	No result	No result	S	S	S	S	No result	S	S	S	No result	No result	No result
ncbi	SAMN03647101	training	S	S	S	S	No result	No result	No result	No result	No result	No result	No result	S	S	No result	R	S	S	S	S	S	S	No result
ncbi	SAMN03647102	training	S	S	S	S	No result	No result	No result	No result	No result	No result	No result	S	S	S	S	S	S	S	S	S	S	S
ncbi	SAMN03647103	training	S	S	S	S	No result	No result	No result	No result	No result	No result	No result	S	S	S	S	R	S	S	S	S	S	S
ncbi	SAMN03647104	training	S	S	S	S	No result	No result	No result	No result	No result	No result	No result	S	S	S	S	S	S	S	S	S	S	S
ncbi	SAMN03647105	training	S	S	S	S	No result	No result	No result	No result	No result	No result	No result	S	S	S	S	S	S	S	S	S	S	S
ncbi	SAMN03647106	training	S	S	S	S	No result	No result	No result	No result	No result	No result	No result	S	S	No result	S	S	S	S	S	S	S	S
ncbi	SAMN03647107	training	S	S	S	S	No result	S	No result	No result	No result	No result	No result	S	S	No result	S	S	S	S	S	S	S	S
ncbi	SAMN03647108	training	S	S	S	S	No result	No result	No result	No result	No result	No result	No result	S	S	S	S	S	S	S	S	S	S	No result
ncbi	SAMN03647109	training	S	S	S	S	No result	No result	No result	No result	No result	No result	No result	S	S	S	S	S	S	S	S	S	S	S
ncbi	SAMN03647110	training	S	S	S	S	No result	No result	No result	No result	No result	No result	No result	S	S	S	S	S	S	S	S	S	S	S
ncbi	SAMN03647111	training	S	S	S	S	No result	No result	No result	No result	No result	No result	No result	S	S	S	S	S	S	S	S	S	S	S
ncbi	SAMN03647112	training	S	S	S	S	No result	No result	No result	No result	No result	No result	No result	S	S	S	S	S	S	S	S	S	S	S
ncbi	SAMN03647113	training	S	S	S	S	No result	No result	No result	No result	No result	No result	No result	S	S	S	R	S	S	S	S	S	S	S
ncbi	SAMN03647114	training	S	S	S	S	No result	No result	No result	No result	No result	No result	No result	S	S	S	S	S	No result	No result	No result	S	S	S
ncbi	SAMN03647115	training	S	S	S	S	No result	No result	No result	No result	No result	No result	No result	S	S	S	S	S	S	S	S	S	S	S
ncbi	SAMN03647116	training	S	S	S	S	No result	No result	No result	No result	No result	No result	No result	S	S	S	S	S	S	S	S	S	S	S
ncbi	SAMN03647117	training	S	S	S	S	No result	No result	No result	No result	No result	No result	No result	S	S	S	S	S	S	No result	No result	S	S	S
ncbi	SAMN03647118	training	S	S	S	S	No result	No result	No result	No result	No result	No result	No result	S	S	S	S	R	S	S	S	S	S	S
ncbi	SAMN03647119	training	S	S	S	S	No result	No result	No result	No result	No result	No result	No result	S	S	S	S	S	S	S	S	S	S	S
ncbi	SAMN03647120	training	S	S	S	S	No result	No result	No result	No result	No result	No result	No result	S	S	S	S	S	S	S	S	S	S	S
ncbi	SAMN03647121	training	S	S	S	S	No result	No result	No result	No result	No result	No result	No result	S	S	S	S	No result	S	S	S	No result	No result	No result
ncbi	SAMN03647122	training	R	R	S	S	No result	S	S	S	S	S	S	R	R	R	S	S	S	S	S	S	S	S
ncbi	SAMN03647123	training	S	S	S	S	No result	No result	No result	No result	No result	No result	No result	S	S	S	S	S	S	S	S	S	S	S
ncbi	SAMN03647124	training	S	S	S	S	No result	No result	No result	No result	No result	No result	No result	S	S	S	S	S	S	S	S	No result	No result	No result
ncbi	SAMN03647125	training	S	S	S	S	No result	No result	No result	No result	No result	No result	No result	S	S	S	S	No result	No result	No result	No result	No result	No result	No result
ncbi	SAMN03647126	training	S	S	S	S	No result	No result	No result	No result	No result	No result	No result	S	S	S	S	S	S	S	S	S	S	S
ncbi	SAMN03647127	training	S	S	S	S	No result	No result	No result	No result	No result	No result	No result	S	S	S	S	S	S	S	S	S	S	S
ncbi	SAMN03647128	training	No result	S	S	S	No result	S	No result	No result	No result	No result	No result	S	S	S	S	S	S	S	S	S	S	S
ncbi	SAMN03647129	training	R	R	S	S	No result	S	S	S	S	S	S	R	R	R	S	S	S	S	S	S	S	S
ncbi	SAMN03647130	training	S	S	S	S	No result	S	No result	No result	No result	No result	No result	R	S	No result	S	R	S	S	S	S	S	S
ncbi	SAMN03647131	training	R	S	S	S	No result	S	No result	No result	No result	No result	No result	R	S	S	S	S	No result	No result	No result	S	S	S
ncbi	SAMN03647132	training	R	S	S	S	No result	S	No result	No result	No result	No result	No result	R	S	S	S	No result	S	S	S	No result	No result	No result
ncbi	SAMN03647133	training	R	S	S	S	No result	S	No result	No result	No result	No result	No result	R	S	S	S	No result	S	S	S	No result	No result	No result
ncbi	SAMN03647134	training	R	S	S	S	No result	S	No result	No result	No result	No result	No result	R	S	S	S	No result	S	S	S	No result	No result	No result
ncbi	SAMN03647135	training	No result	S	S	S	No result	S	No result	No result	No result	No result	No result	R	S	S	S	S	S	No result	No result	S	S	S
ncbi	SAMN03647136	training	R	S	S	S	No result	S	No result	No result	No result	No result	No result	R	S	No result	S	S	No result	No result	No result	No result	No result	No result
ncbi	SAMN03647137	training	R	S	S	S	S	S	S	S	S	S	S	R	S	No result	S	S	S	S	S	S	S	S
ncbi	SAMN03647138	training	R	S	S	S	No result	S	No result	No result	No result	No result	No result	R	S	No result	S	S	S	S	S	S	S	S
ncbi	SAMN03647139	training	R	S	S	S	No result	S	No result	No result	No result	No result	No result	R	S	S	S	No result	S	S	S	No result	No result	No result
ncbi	SAMN03647140	training	R	S	S	S	No result	S	No result	No result	No result	No result	No result	R	S	S	S	No result	S	S	S	No result	No result	No result
ncbi	SAMN03647141	training	R	S	S	S	No result	S	No result	No result	No result	No result	No result	R	S	S	S	No result	S	S	S	No result	No result	No result
ncbi	SAMN03647142	training	R	R	R	R	No result	S	No result	No result	No result	No result	No result	R	R	R	R	R	S	S	S	S	S	S
ncbi	SAMN03647143	training	R	S	S	S	No result	S	No result	No result	No result	No result	No result	R	S	S	S	S	S	S	S	S	S	S
ncbi	SAMN03647144	training	R	S	S	S	No result	S	No result	No result	No result	No result	No result	R	S	No result	S	S	S	S	S	S	S	S
ncbi	SAMN03647145	training	S	No result	R	R	No result	R	S	S	S	S	S	S	R	R	R	R	R	R	R	No result	No result	No result
ncbi	SAMN03647146	training	R	S	S	S	No result	S	No result	No result	No result	No result	No result	R	R	S	S	No result	S	S	S	No result	No result	No result
ncbi	SAMN03647147	training	R	R	R	S	No result	No result	No result	No result	No result	No result	No result	R	R	R	S	No result	S	S	S	No result	No result	No result
ncbi	SAMN03647148	training	R	S	S	S	No result	S	No result	No result	No result	No result	No result	R	S	No result	S	S	S	S	S	S	S	S
ncbi	SAMN03647149	training	R	R	S	S	No result	R	R	R	S	S	S	R	R	R	S	No result	R	R	R	No result	No result	No result
ncbi	SAMN03647150	training	R	S	S	S	No result	S	No result	No result	No result	No result	No result	R	S	S	S	No result	S	S	S	No result	No result	No result
ncbi	SAMN03647151	training	R	R	S	S	No result	No result	No result	No result	No result	No result	No result	R	R	R	S	No result	S	S	S	S	S	S
ncbi	SAMN03647152	training	R	S	S	S	No result	No result	No result	No result	No result	No result	No result	R	S	S	S	S	S	S	S	S	S	S
ncbi	SAMN03647153	training	R	S	S	S	No result	S	No result	No result	No result	No result	No result	R	S	S	S	No result	S	S	S	No result	No result	No result
ncbi	SAMN03647154	training	R	S	S	S	No result	S	No result	No result	No result	No result	No result	R	S	S	S	S	S	S	S	S	S	S
ncbi	SAMN03647155	training	R	R	S	S	No result	R	No result	No result	No result	No result	No result	R	R	No result	S	R	No result	R	R	R	R	R
ncbi	SAMN03647156	training	R	S	S	S	No result	S	No result	No result	No result	No result	No result	R	S	S	S	No result	S	S	S	No result	No result	No result
ncbi	SAMN03647157	training	R	S	S	S	No result	No result	No result	No result	No result	No result	No result	R	S	S	S	S	S	S	S	S	S	S
ncbi	SAMN03647158	training	R	S	S	S	No result	S	No result	No result	No result	No result	No result	R	S	S	S	S	S	S	S	S	S	S
ncbi	SAMN03647159	training	R	S	S	S	No result	No result	No result	No result	No result	No result	No result	R	S	S	S	S	S	S	S	S	S	S
ncbi	SAMN03647160	training	R	S	S	S	No result	S	No result	No result	No result	No result	No result	R	S	S	S	No result	S	S	S	S	S	S
ncbi	SAMN03647161	training	R	S	S	S	No result	S	No result	No result	No result	No result	No result	R	S	S	S	R	S	S	S	S	S	S
ncbi	SAMN03647162	training	R	S	S	S	No result	S	No result	No result	No result	No result	No result	R	S	R	S	S	S	S	S	S	S	S
ncbi	SAMN03647163	training	S	S	S	S	No result	S	No result	No result	No result	No result	No result	R	S	S	S	No result	S	S	S	No result	No result	No result
ncbi	SAMN03647164	training	S	S	S	S	No result	No result	No result	No result	No result	No result	No result	S	S	S	S	S	S	S	S	S	S	S
ncbi	SAMN03647165	training	S	S	S	S	No result	No result	No result	No result	No result	No result	No result	S	S	S	S	S	S	S	S	S	S	S
ncbi	SAMN03647166	training	S	S	S	S	No result	No result	No result	No result	No result	No result	No result	S	S	S	S	S	S	S	S	S	S	S
ncbi	SAMN03647167	training	S	S	S	S	No result	No result	No result	No result	No result	No result	No result	S	S	S	S	S	S	S	S	S	S	S
ncbi	SAMN03647168	training	S	S	S	S	No result	No result	No result	No result	No result	No result	No result	S	S	S	S	S	S	S	S	S	S	S
ncbi	SAMN03647169	training	S	S	S	S	No result	No result	No result	No result	No result	No result	No result	S	S	S	S	S	S	S	S	S	S	S
ncbi	SAMN03647170	training	S	S	S	S	No result	No result	No result	No result	No result	No result	No result	S	S	S	S	S	S	S	S	S	S	S
ncbi	SAMN03647171	training	S	S	S	S	No result	No result	No result	No result	No result	No result	No result	S	S	S	S	S	S	S	S	S	S	S
ncbi	SAMN03647172	training	S	S	S	S	No result	No result	No result	No result	No result	No result	No result	S	S	S	S	S	S	S	S	S	S	S
ncbi	SAMN03647173	training	S	S	S	S	No result	No result	No result	No result	No result	No result	No result	S	S	S	S	S	S	S	S	S	S	S
ncbi	SAMN03647174	training	S	S	S	S	No result	No result	No result	No result	No result	No result	No result	S	S	S	S	S	S	S	S	S	S	S
ncbi	SAMN03647175	training	S	S	S	S	No result	No result	No result	No result	No result	No result	No result	S	S	S	S	S	S	S	S	S	S	S
ncbi	SAMN03647176	training	S	S	S	S	No result	No result	No result	No result	No result	No result	No result	S	S	S	S	S	S	S	S	S	S	S
ncbi	SAMN03647177	training	S	S	S	S	No result	No result	No result	No result	No result	No result	No result	S	S	S	S	S	S	S	S	S	S	S
ncbi	SAMN03647178	training	S	S	S	S	No result	No result	No result	No result	No result	No result	No result	S	S	S	S	S	S	S	S	S	S	S
ncbi	SAMN03647179	training	R	S	S	S	No result	S	No result	No result	No result	No result	No result	R	S	S	S	S	S	S	S	S	S	S
ncbi	SAMN03647180	training	S	S	S	S	No result	No result	No result	No result	No result	No result	No result	S	S	S	S	S	S	S	S	S	S	S
ncbi	SAMN03647181	training	S	S	S	S	No result	No result	No result	No result	No result	No result	No result	S	S	S	S	S	S	S	S	S	S	S
ncbi	SAMN03647182	training	S	S	S	S	No result	No result	No result	No result	No result	No result	No result	S	S	S	S	S	S	S	S	S	S	S
ncbi	SAMN03647183	training	S	S	S	S	No result	No result	No result	No result	No result	No result	No result	S	S	S	S	S	S	S	S	S	S	S
ncbi	SAMN03647184	training	S	S	S	S	No result	No result	No result	No result	No result	No result	No result	S	S	S	S	S	S	S	S	S	S	S
ncbi	SAMN03647185	training	S	S	S	S	No result	No result	No result	No result	No result	No result	No result	S	S	S	S	S	S	S	S	S	S	S
ncbi	SAMN03647186	training	S	S	S	S	No result	No result	No result	No result	No result	No result	No result	S	S	S	S	S	S	S	S	S	S	S
ncbi	SAMN03647187	training	S	S	S	S	No result	No result	No result	No result	No result	No result	No result	S	S	S	S	S	S	S	S	S	S	S
ncbi	SAMN03647188	training	R	S	S	S	No result	S	No result	No result	No result	No result	No result	R	S	S	S	S	S	S	S	S	S	S
ncbi	SAMN03647189	training	S	S	S	S	No result	No result	No result	No result	No result	No result	No result	S	S	S	S	S	S	S	S	S	S	S
ncbi	SAMN03647190	training	S	S	S	S	No result	No result	No result	No result	No result	No result	No result	S	S	S	S	S	S	S	S	S	S	S
ncbi	SAMN03647191	training	S	S	S	S	No result	No result	No result	No result	No result	No result	No result	S	S	S	S	S	S	S	S	S	S	S
ncbi	SAMN03647192	training	S	S	S	S	No result	No result	No result	No result	No result	No result	No result	S	S	S	S	S	S	S	S	S	S	S
ncbi	SAMN03647193	training	S	S	S	S	No result	No result	No result	No result	No result	No result	No result	S	S	S	S	S	S	S	S	S	S	S
ncbi	SAMN03647194	training	R	R	S	S	No result	S	S	S	S	S	S	R	R	R	S	R	S	S	S	S	S	S
ncbi	SAMN03647195	training	S	S	S	S	No result	No result	No result	No result	No result	No result	No result	S	S	S	S	S	S	S	S	S	S	S
ncbi	SAMN03647196	training	S	S	S	S	No result	No result	No result	No result	No result	No result	No result	S	S	S	S	S	S	S	S	S	S	S
ncbi	SAMN03647197	training	S	S	S	S	No result	No result	No result	No result	No result	No result	No result	S	S	S	S	S	S	S	S	S	S	S
ncbi	SAMN03647198	training	S	S	S	S	No result	No result	No result	No result	No result	No result	No result	S	S	S	S	No result	S	S	S	No result	No result	No result
ncbi	SAMN03647199	training	R	R	S	S	No result	S	No result	No result	No result	No result	No result	R	R	S	S	S	No result	R	R	S	S	S
ncbi	SAMN03647200	training	S	S	S	S	No result	No result	No result	No result	No result	No result	No result	S	S	S	S	S	S	S	S	S	S	S
ncbi	SAMN03647201	training	S	S	S	S	No result	No result	No result	No result	No result	No result	No result	S	S	No result	S	S	No result	No result	No result	S	S	S
ncbi	SAMN03647202	training	S	S	S	S	No result	No result	No result	No result	No result	No result	No result	S	S	S	S	S	S	S	S	S	S	S
ncbi	SAMN03647203	training	S	S	S	S	No result	No result	No result	No result	No result	No result	No result	S	S	No result	S	S	S	S	S	S	S	S
ncbi	SAMN03647204	training	R	S	S	S	No result	S	No result	No result	No result	No result	No result	R	S	S	S	S	S	S	S	No result	No result	No result
ncbi	SAMN03647205	training	R	S	S	S	No result	S	No result	No result	No result	No result	No result	R	S	No result	S	S	S	S	S	S	S	S
ncbi	SAMN03647206	training	S	S	S	S	No result	No result	No result	No result	No result	No result	No result	S	S	S	S	S	S	S	S	S	S	S
ncbi	SAMN03647207	training	S	S	S	S	No result	No result	No result	No result	No result	No result	No result	S	S	S	S	S	No result	No result	No result	S	S	S
ncbi	SAMN03647208	training	S	S	S	S	No result	No result	No result	No result	No result	No result	No result	S	S	S	S	S	S	S	S	S	S	S
ncbi	SAMN03647209	training	S	S	S	S	No result	No result	No result	No result	No result	No result	No result	S	S	S	S	S	S	S	S	S	S	S
ncbi	SAMN03647210	training	S	S	S	S	No result	No result	No result	No result	No result	No result	No result	S	S	S	S	No result	S	S	S	S	S	S
ncbi	SAMN03647211	training	S	S	S	S	No result	No result	No result	No result	No result	No result	No result	S	S	S	S	R	S	S	S	No result	No result	No result
ncbi	SAMN03647212	training	S	S	S	S	No result	No result	No result	No result	No result	No result	No result	S	S	S	S	S	S	S	S	S	S	S
ncbi	SAMN03647213	training	S	S	S	S	No result	No result	No result	No result	No result	No result	No result	S	S	S	S	No result	S	S	S	No result	No result	No result
ncbi	SAMN03647214	training	S	S	S	S	No result	No result	No result	No result	No result	No result	No result	S	S	S	S	S	S	S	S	S	S	S
ncbi	SAMN03647215	training	S	S	S	S	No result	No result	No result	No result	No result	No result	No result	S	S	S	S	R	S	S	S	No result	No result	No result
ncbi	SAMN03647216	training	S	S	S	S	No result	No result	No result	No result	No result	No result	No result	S	S	S	S	S	S	S	S	S	S	S
ncbi	SAMN03647217	training	S	S	S	S	No result	No result	No result	No result	No result	No result	No result	S	S	No result	S	No result	S	S	S	No result	No result	No result
ncbi	SAMN03647218	training	S	S	S	S	No result	No result	No result	No result	No result	No result	No result	S	S	S	S	S	S	S	S	S	S	S
ncbi	SAMN03647219	training	S	S	S	S	No result	No result	No result	No result	No result	No result	No result	S	S	S	S	S	S	S	S	S	S	S
ncbi	SAMN03647220	training	S	S	S	S	No result	No result	No result	No result	No result	No result	No result	S	S	S	S	No result	S	S	S	No result	No result	No result
ncbi	SAMN03647221	training	S	S	S	S	No result	No result	No result	No result	No result	No result	No result	S	S	S	S	S	S	S	S	S	S	S
ncbi	SAMN03647222	training	S	S	S	S	No result	No result	No result	No result	No result	No result	No result	S	S	S	S	S	S	S	S	S	S	S
ncbi	SAMN03647223	training	S	S	S	S	No result	No result	No result	No result	No result	No result	No result	S	S	S	S	S	S	S	S	S	S	S
ncbi	SAMN03647224	training	S	S	S	S	No result	No result	No result	No result	No result	No result	No result	S	S	S	S	S	No result	No result	No result	S	S	No result
ncbi	SAMN03647225	training	S	S	S	S	No result	No result	No result	No result	No result	No result	No result	S	S	S	S	S	S	S	S	S	S	S
ncbi	SAMN03647226	training	S	S	S	S	No result	No result	No result	No result	No result	No result	No result	S	S	S	S	S	S	S	S	S	S	S
ncbi	SAMN03647227	training	S	S	S	S	No result	No result	No result	No result	No result	No result	No result	S	S	No result	S	S	S	S	S	S	S	S
ncbi	SAMN03647228	training	S	S	S	S	No result	S	No result	No result	No result	No result	No result	S	S	No result	R	S	S	S	S	S	S	No result
ncbi	SAMN03647229	training	S	S	S	S	No result	No result	No result	No result	No result	No result	No result	S	S	S	S	S	S	S	S	S	S	S
ncbi	SAMN03647230	training	S	S	S	S	No result	No result	No result	No result	No result	No result	No result	S	S	S	S	S	S	S	S	S	S	S
ncbi	SAMN03647231	training	R	S	S	S	No result	S	No result	No result	No result	No result	No result	R	S	S	S	S	S	S	S	S	S	S
ncbi	SAMN03647232	training	S	S	S	S	No result	No result	No result	No result	No result	No result	No result	S	S	S	S	S	No result	S	S	S	S	S
ncbi	SAMN03647233	training	S	S	S	S	No result	No result	No result	No result	No result	No result	No result	S	S	S	S	S	S	S	S	S	S	S
ncbi	SAMN03647234	training	S	S	S	S	No result	No result	No result	No result	No result	No result	No result	S	S	S	S	S	S	S	S	S	S	S
ncbi	SAMN03647235	training	S	S	S	S	No result	No result	No result	No result	No result	No result	No result	S	S	S	S	S	S	S	S	S	S	S
ncbi	SAMN03647236	training	S	S	S	S	No result	No result	No result	No result	No result	No result	No result	S	S	S	S	S	S	S	S	S	S	S
ncbi	SAMN03647237	training	S	S	S	S	No result	No result	No result	No result	No result	No result	No result	S	S	S	S	No result	S	S	S	S	S	S
ncbi	SAMN03647238	training	R	S	S	S	No result	S	No result	No result	No result	No result	No result	R	S	S	S	R	S	S	S	No result	No result	No result
ebi	ERR025833	training	S	S	S	S	No result	No result	No result	No result	No result	No result	No result	S	S	S	S	S	S	S	S	S	S	S
ebi	ERR025834	training	S	S	S	S	No result	No result	No result	No result	No result	No result	No result	S	S	S	S	S	S	S	S	S	S	S
ebi	ERR025835	training	S	S	S	S	No result	No result	No result	No result	No result	No result	No result	S	S	S	S	S	S	S	S	S	S	S
ebi	ERR025836	training	S	S	S	S	No result	No result	No result	No result	No result	No result	No result	S	S	S	S	S	S	S	S	S	S	S
ebi	ERR025837	training	S	S	S	S	No result	No result	No result	No result	No result	No result	No result	S	S	S	S	S	S	S	S	S	S	S
ebi	ERR025838	training	S	S	S	S	No result	No result	No result	No result	No result	No result	No result	S	S	S	S	S	S	S	S	S	S	S
ebi	ERR025839	training	S	S	S	S	No result	No result	No result	No result	No result	No result	No result	S	S	S	S	No result	S	S	S	No result	R	No result
ebi	ERR025842	training	S	S	S	S	No result	No result	No result	No result	No result	No result	No result	S	S	S	S	S	S	No result	No result	S	S	S
ebi	ERR025843	training	S	S	S	S	No result	No result	No result	No result	No result	No result	No result	S	S	S	S	S	S	No result	No result	S	S	S
ebi	ERR025844	training	S	S	S	S	S	S	No result	No result	No result	No result	No result	S	S	S	S	S	S	No result	No result	S	S	S
ebi	ERR025846	training	S	S	S	S	No result	No result	No result	No result	No result	No result	No result	S	S	S	S	S	S	No result	No result	S	S	S
ebi	ERR025847	training	S	S	S	S	No result	No result	No result	No result	No result	No result	No result	S	S	S	S	S	S	S	S	S	S	S
ebi	ERR025848	training	S	S	S	S	No result	No result	No result	No result	No result	No result	No result	S	S	S	S	S	S	S	S	S	S	S
ebi	ERR038254	training	S	S	S	S	S	S	No result	No result	S	S	No result	S	S	S	S	S	S	S	S	S	S	S
ebi	ERR038255	training	S	S	S	S	S	No result	No result	No result	No result	No result	No result	S	S	S	S	S	S	S	S	S	S	S
ebi	ERR038256	training	S	S	S	S	No result	No result	No result	No result	No result	No result	No result	S	S	S	S	S	S	S	S	S	S	S
ebi	ERR038257	training	S	S	S	S	No result	No result	No result	No result	No result	No result	No result	S	S	S	S	S	S	S	S	S	S	S
ebi	ERR038258	training	S	S	S	S	No result	No result	No result	No result	No result	No result	No result	S	S	S	S	S	S	S	S	S	S	S
ebi	ERR038259	training	S	S	S	S	No result	No result	No result	No result	No result	No result	No result	S	S	S	S	S	S	S	S	S	S	S
ebi	ERR038260	training	S	S	S	S	No result	No result	No result	No result	No result	No result	No result	S	S	S	S	No result	S	S	S	No result	No result	No result
ebi	ERR038261	training	S	S	S	S	No result	No result	No result	No result	No result	No result	No result	S	S	S	S	No result	S	S	S	No result	No result	No result
ebi	ERR038262	training	S	S	S	S	No result	No result	No result	No result	No result	No result	No result	S	S	S	S	R	S	S	S	S	S	S
ebi	ERR038263	training	S	S	S	S	No result	No result	No result	No result	No result	No result	No result	S	S	S	S	R	S	S	S	S	S	S
ebi	ERR038264	training	S	S	S	S	No result	No result	No result	No result	No result	No result	No result	S	S	S	S	S	S	S	S	S	No result	No result
ebi	ERR038265	training	S	S	S	S	No result	No result	No result	No result	No result	No result	No result	S	S	S	S	S	S	S	S	S	No result	No result
ebi	ERR038266	training	S	S	S	S	S	S	No result	No result	S	No result	No result	S	S	S	S	S	S	S	S	S	No result	No result
ncbi	SAMN03647239	training	S	S	S	S	No result	No result	No result	No result	No result	No result	No result	S	S	S	S	S	S	S	S	S	S	S
ebi	ERR038269	training	S	S	S	S	No result	No result	No result	No result	No result	No result	No result	S	S	S	S	S	S	S	S	S	No result	No result
ebi	ERR038270	training	S	S	S	S	No result	No result	No result	No result	No result	No result	No result	S	S	S	S	S	S	S	S	S	No result	No result
ebi	ERR038271	training	S	S	S	S	No result	No result	No result	No result	No result	No result	No result	S	S	S	S	S	S	S	S	S	No result	No result
ebi	ERR038272	training	S	S	S	S	No result	No result	No result	No result	No result	No result	No result	S	S	S	S	S	S	S	S	S	No result	No result
ebi	ERR038273	training	S	S	S	S	No result	No result	No result	No result	No result	No result	No result	S	S	S	S	S	S	S	S	S	No result	No result
ebi	ERR038274	training	S	S	S	S	S	No result	No result	No result	No result	No result	No result	S	S	S	S	S	S	S	S	No result	No result	No result
ebi	ERR038275	training	S	S	S	S	No result	No result	No result	No result	No result	No result	No result	S	S	S	S	S	S	S	S	S	S	S
ebi	ERR038276	training	S	S	S	S	No result	No result	No result	No result	No result	No result	No result	S	S	S	S	S	S	S	S	S	S	S
ebi	ERR038277	training	S	S	S	S	No result	No result	No result	No result	No result	No result	No result	S	S	S	S	S	No result	No result	No result	S	S	S
ebi	ERR038278	training	S	S	S	S	No result	No result	No result	No result	No result	No result	No result	S	S	S	S	S	No result	No result	No result	S	S	S
ebi	ERR038279	training	S	S	S	S	No result	No result	No result	No result	No result	No result	No result	S	S	S	S	S	S	S	S	S	S	S
ebi	ERR038280	training	S	S	S	S	No result	No result	No result	No result	No result	No result	No result	S	S	S	S	R	S	S	S	S	S	S
ebi	ERR038281	training	S	S	S	S	No result	No result	No result	No result	No result	No result	No result	S	S	S	S	S	S	S	S	S	S	S
ebi	ERR038282	training	S	S	S	S	No result	No result	No result	No result	No result	No result	No result	S	S	S	S	S	S	S	S	S	S	S
ebi	ERR038283	training	S	S	S	S	No result	No result	No result	No result	No result	No result	No result	S	S	S	S	S	S	S	S	S	S	S
ebi	ERR038284	training	S	S	S	S	No result	No result	No result	No result	No result	No result	No result	S	S	S	S	S	S	S	S	S	S	S
ebi	ERR038285	training	S	S	S	S	No result	No result	No result	No result	No result	No result	No result	S	S	S	S	S	S	S	S	S	S	S
ebi	ERR038286	training	S	S	S	S	No result	No result	No result	No result	No result	No result	No result	S	S	S	S	S	S	S	S	S	S	S
ebi	ERR038287	training	S	S	S	S	No result	No result	No result	No result	No result	No result	No result	S	S	S	S	No result	S	S	S	No result	No result	No result
ebi	ERR038288	training	S	S	S	S	No result	No result	No result	No result	No result	No result	No result	S	S	S	S	No result	S	S	S	No result	No result	No result
ncbi	SAMN03647240	training	S	S	S	S	No result	No result	No result	No result	No result	No result	No result	S	S	S	S	S	S	S	S	S	S	S
ebi	ERR038290	training	S	S	S	S	No result	No result	No result	No result	No result	No result	No result	S	S	S	S	S	S	S	S	S	S	S
ebi	ERR038291	training	S	S	S	S	No result	No result	No result	No result	No result	No result	No result	S	S	S	S	S	S	S	S	S	S	S
ebi	ERR038292	training	S	S	S	S	No result	No result	No result	No result	No result	No result	No result	S	S	S	S	S	S	S	S	S	S	S
ebi	ERR038293	training	S	S	S	S	No result	No result	No result	No result	No result	No result	No result	S	S	S	S	S	S	S	S	S	S	S
ebi	ERR038294	training	S	S	S	S	S	No result	S	R	S	S	No result	S	R	R	S	R	R	R	R	No result	No result	No result
ebi	ERR038295	training	S	S	S	S	No result	No result	No result	No result	No result	No result	No result	S	R	R	S	R	R	R	R	No result	No result	No result
ebi	ERR038296	training	S	S	S	S	No result	No result	No result	No result	No result	No result	No result	S	R	R	S	R	R	R	R	No result	No result	No result
ebi	ERR038298	training	S	S	S	S	No result	No result	No result	No result	No result	No result	No result	S	S	S	S	S	S	S	S	S	S	S
ebi	ERR038299	training	S	S	S	S	No result	No result	No result	No result	No result	No result	No result	S	S	S	S	S	S	S	S	S	No result	No result
ebi	ERR038300	training	S	S	S	S	No result	S	No result	No result	No result	No result	No result	S	S	S	S	S	S	S	S	S	S	S
ebi	ERR039323	training	S	S	S	S	S	No result	No result	No result	No result	No result	No result	S	S	S	S	S	S	S	S	S	S	S
ebi	ERR039324	training	S	S	S	S	S	No result	No result	No result	No result	No result	No result	S	S	S	S	S	S	S	S	S	S	S
ebi	ERR039325	training	S	S	S	S	No result	No result	No result	No result	No result	No result	No result	S	S	S	S	S	S	S	S	S	S	S
ebi	ERR039326	training	S	S	S	S	No result	No result	No result	No result	No result	No result	No result	S	S	S	S	S	S	S	S	S	S	S
ebi	ERR039327	training	S	S	S	S	No result	No result	No result	No result	No result	No result	No result	S	S	S	S	S	S	S	S	S	S	S
ebi	ERR039328	training	S	S	S	S	No result	No result	No result	No result	No result	No result	No result	S	S	S	S	S	S	S	S	S	S	S
ebi	ERR039329	training	S	S	S	S	No result	No result	No result	No result	No result	No result	No result	S	S	S	S	S	S	S	S	S	S	S
ebi	ERR039330	training	S	S	S	S	No result	No result	No result	No result	No result	No result	No result	S	S	S	S	S	S	S	S	S	S	S
ebi	ERR039331	training	S	S	S	S	No result	No result	No result	No result	No result	No result	No result	S	S	S	S	No result	S	S	S	No result	No result	No result
ebi	ERR039332	training	S	S	S	S	No result	No result	No result	No result	No result	No result	No result	S	S	S	S	No result	S	S	S	No result	No result	No result
ebi	ERR039333	training	S	S	S	S	No result	S	No result	No result	No result	No result	No result	S	S	S	S	S	S	S	S	S	S	S
ebi	ERR039334	training	S	S	S	S	No result	No result	No result	No result	No result	No result	No result	S	S	S	S	S	S	S	S	S	S	S
ebi	ERR039335	training	S	S	S	S	S	S	No result	No result	No result	No result	No result	S	S	S	S	S	S	S	S	S	S	S
ebi	ERR039336	training	S	S	S	S	No result	S	No result	No result	No result	No result	No result	S	S	S	S	S	S	S	S	S	S	S
ebi	ERR039337	training	S	S	S	S	S	No result	No result	No result	No result	No result	No result	S	S	S	S	S	S	S	S	S	S	S
ebi	ERR039338	training	S	S	S	S	No result	No result	No result	No result	No result	No result	No result	S	S	S	S	S	S	S	S	S	S	S
ebi	ERR039339	training	S	S	S	S	No result	No result	No result	No result	No result	No result	No result	S	S	S	S	S	S	S	S	S	S	S
ebi	ERR039340	training	S	S	S	S	No result	No result	No result	No result	No result	No result	No result	S	S	S	S	S	S	S	S	S	S	S
ebi	ERR039341	training	S	S	S	S	No result	No result	No result	No result	No result	No result	No result	S	S	S	S	S	S	S	S	S	S	S
ebi	ERR039342	training	S	S	S	S	No result	No result	No result	No result	No result	No result	No result	S	S	S	S	S	S	S	S	S	S	S
ebi	ERR039343	training	S	S	S	S	No result	No result	No result	No result	No result	No result	No result	S	S	S	S	S	S	S	S	S	S	S
ebi	ERR039344	training	S	S	S	S	S	No result	No result	No result	No result	No result	No result	S	S	S	S	S	S	S	S	S	S	S
ebi	ERR039345	training	S	S	S	S	R	S	No result	No result	No result	No result	No result	S	S	S	S	S	S	No result	No result	S	S	S
ebi	ERR039346	training	S	S	S	S	No result	No result	No result	No result	No result	No result	No result	S	S	S	S	S	S	S	S	S	S	S
ebi	ERR040086	training	S	S	S	S	No result	No result	No result	No result	No result	No result	No result	S	S	S	S	S	No result	No result	No result	S	S	S
ebi	ERR040087	training	S	S	S	S	No result	No result	No result	No result	No result	No result	No result	S	S	S	S	S	S	S	S	S	S	S
ebi	ERR040088	training	S	S	S	S	No result	No result	No result	No result	No result	No result	No result	S	S	S	S	S	S	S	S	S	S	S
ebi	ERR040089	training	S	S	S	S	No result	No result	No result	No result	No result	No result	No result	S	S	S	S	S	S	S	S	S	S	S
ebi	ERR040090	training	S	S	S	S	No result	S	No result	No result	No result	No result	No result	S	S	S	S	S	S	S	S	S	S	S
ebi	ERR040091	training	S	S	S	S	No result	No result	No result	No result	No result	No result	No result	S	S	S	S	S	S	S	S	S	S	S
ncbi	SAMN03647241	training	S	S	S	S	No result	No result	No result	No result	No result	No result	No result	S	S	S	S	S	S	S	S	S	S	S
ebi	ERR040093	training	S	S	S	S	No result	No result	No result	No result	No result	No result	No result	S	S	S	S	S	No result	No result	No result	S	S	S
ebi	ERR040094	training	S	S	S	S	No result	No result	No result	No result	No result	No result	No result	S	S	S	S	S	S	S	S	S	S	S
ebi	ERR040095	training	S	S	S	S	No result	No result	No result	No result	No result	No result	No result	S	S	S	S	S	S	S	S	S	S	S
ebi	ERR040096	training	S	S	S	S	No result	No result	No result	No result	No result	No result	No result	S	S	S	S	S	S	S	S	S	S	S
ebi	ERR040097	training	S	S	S	S	No result	No result	No result	No result	No result	No result	No result	S	S	S	S	S	S	S	S	S	S	S
ebi	ERR040098	training	S	S	S	S	No result	No result	No result	No result	No result	No result	No result	S	S	S	S	S	S	S	S	S	S	S
ebi	ERR040099	training	S	S	S	S	No result	No result	No result	No result	No result	No result	No result	S	S	S	S	S	S	S	S	S	S	S
ebi	ERR040100	training	S	S	S	S	No result	No result	No result	No result	No result	No result	No result	S	S	S	S	S	S	S	S	S	S	S
ebi	ERR040101	training	S	S	S	S	No result	No result	No result	No result	No result	No result	No result	S	S	S	S	S	S	S	S	S	S	S
ebi	ERR040102	training	S	S	S	S	No result	No result	No result	No result	No result	No result	No result	S	S	S	S	S	S	S	S	S	S	S
ebi	ERR040103	training	S	S	S	S	No result	No result	No result	No result	No result	No result	No result	S	S	S	S	S	S	S	S	S	S	S
ebi	ERR040104	training	S	S	S	S	No result	No result	No result	No result	No result	No result	No result	S	S	S	S	S	S	S	S	S	S	S
ebi	ERR040105	training	R	S	S	S	No result	S	No result	No result	No result	No result	No result	S	S	S	S	S	S	S	S	S	S	S
ebi	ERR040106	training	S	S	S	S	No result	No result	No result	No result	No result	No result	No result	S	S	S	S	S	S	S	S	S	No result	No result
ebi	ERR040107	training	S	S	S	S	No result	No result	No result	No result	No result	No result	No result	S	S	S	S	S	S	S	S	S	No result	No result
ebi	ERR040108	training	S	S	S	S	S	No result	No result	No result	No result	No result	No result	S	S	S	S	S	S	S	S	S	S	S
ebi	ERR040109	training	S	S	S	S	No result	No result	No result	No result	No result	No result	No result	S	S	S	S	S	S	S	S	S	S	S
ebi	ERR046729	training	S	S	S	S	No result	No result	No result	No result	No result	No result	No result	S	S	S	S	S	S	S	S	S	S	S
ebi	ERR046730	training	R	S	S	S	No result	S	No result	No result	No result	No result	No result	No result	S	S	S	S	S	S	S	S	S	S
ncbi	SAMN03647242	training	S	S	S	S	No result	No result	No result	No result	No result	No result	No result	S	S	S	S	S	S	S	S	S	S	S
ebi	ERR046732	training	S	S	S	S	No result	No result	No result	No result	No result	No result	No result	S	S	S	S	S	S	S	S	S	S	S
ebi	ERR046733	training	S	S	S	S	No result	No result	No result	No result	No result	No result	No result	S	S	S	S	S	S	S	S	S	S	S
ebi	ERR046734	training	S	S	S	S	No result	No result	No result	No result	No result	No result	No result	S	S	S	S	S	S	S	S	S	S	S
ebi	ERR046735	training	S	S	S	S	No result	No result	No result	No result	No result	No result	No result	S	S	S	S	S	S	S	S	S	S	S
ebi	ERR046736	training	S	S	S	S	No result	No result	No result	No result	No result	No result	No result	S	S	S	S	S	S	S	S	S	S	S
ebi	ERR046737	training	S	S	S	S	No result	No result	No result	No result	No result	No result	No result	S	S	S	S	S	S	S	S	S	S	S
ebi	ERR046738	training	S	S	S	S	No result	No result	No result	No result	No result	No result	No result	S	S	S	S	S	S	S	S	S	S	S
ebi	ERR046739	training	S	S	S	S	No result	No result	No result	No result	No result	No result	No result	S	S	S	S	S	No result	No result	No result	No result	No result	No result
ncbi	SAMN03647243	training	S	S	S	S	No result	No result	No result	No result	No result	No result	No result	S	S	S	S	S	S	S	S	S	S	S
ebi	ERR046741	training	S	S	S	S	No result	No result	No result	No result	No result	No result	No result	S	S	S	S	S	S	S	S	S	S	S
ncbi	SAMN03647244	training	S	S	S	S	S	No result	No result	No result	No result	No result	No result	S	S	S	S	S	S	S	S	S	S	S
ebi	ERR046743	training	S	S	S	S	No result	No result	No result	No result	No result	No result	No result	S	S	S	S	S	S	S	S	S	S	S
ebi	ERR046744	training	S	S	S	S	No result	No result	No result	No result	No result	No result	No result	S	S	S	S	S	S	S	S	S	S	S
ebi	ERR046745	training	S	S	S	S	No result	No result	No result	No result	No result	No result	No result	S	S	S	S	S	S	S	S	S	S	S
ebi	ERR046746	training	S	S	S	S	No result	No result	No result	No result	No result	No result	No result	S	S	S	S	S	S	S	S	S	S	S
ebi	ERR046747	training	S	S	S	R	No result	No result	No result	No result	No result	No result	No result	S	S	No result	R	S	No result	No result	S	S	S	No result
ebi	ERR046748	training	S	S	S	R	S	No result	No result	No result	No result	No result	No result	S	S	No result	R	S	No result	No result	S	S	S	No result
ebi	ERR046749	training	S	S	S	R	No result	No result	No result	No result	No result	No result	No result	S	S	No result	R	S	No result	No result	S	S	S	No result
ncbi	SAMN03647245	training	S	S	S	R	No result	No result	No result	No result	No result	No result	No result	S	S	No result	R	S	No result	No result	S	S	S	No result
ebi	ERR046751	training	S	S	S	S	No result	No result	No result	No result	No result	No result	No result	S	S	S	S	S	S	S	S	S	S	S
ebi	ERR046752	training	S	S	S	S	No result	No result	No result	No result	No result	No result	No result	S	S	S	S	S	S	S	S	S	S	S
ebi	ERR046753	training	S	S	S	S	No result	No result	No result	No result	No result	No result	No result	S	S	S	S	S	S	S	S	S	S	S
ebi	ERR046754	training	S	S	S	S	No result	No result	No result	No result	No result	No result	No result	S	S	S	S	S	S	S	S	S	S	S
ebi	ERR046755	training	S	S	S	S	No result	No result	No result	No result	No result	No result	No result	S	S	S	S	S	S	S	S	S	S	S
ebi	ERR046756	training	S	S	S	S	No result	No result	No result	No result	No result	No result	No result	S	S	S	S	S	S	S	S	S	S	S
ncbi	SAMN03647246	training	S	S	S	S	No result	No result	No result	No result	No result	No result	No result	S	S	S	S	S	S	S	S	S	S	S
ebi	ERR046758	training	S	S	S	S	No result	No result	No result	No result	No result	No result	No result	S	S	S	S	S	S	S	S	S	S	S
ebi	ERR046759	training	S	S	S	S	No result	No result	No result	No result	No result	No result	No result	S	S	S	S	S	S	S	S	S	S	S
ebi	ERR046760	training	S	S	S	S	No result	No result	No result	No result	No result	No result	No result	S	S	S	S	S	S	S	S	S	S	S
ebi	ERR046761	training	S	S	S	S	No result	No result	No result	No result	No result	No result	No result	S	S	S	S	S	S	S	S	S	S	S
ebi	ERR046762	training	S	S	S	S	No result	No result	No result	No result	No result	No result	No result	S	S	S	S	S	S	S	S	S	S	S
ebi	ERR046763	training	S	S	S	S	No result	No result	No result	No result	No result	No result	No result	S	S	S	S	S	S	S	S	S	S	S
ebi	ERR046764	training	S	S	S	S	No result	No result	No result	No result	No result	No result	No result	S	S	S	S	S	S	S	S	S	S	S
ebi	ERR046765	training	S	S	S	S	No result	No result	No result	No result	No result	No result	No result	S	S	S	S	S	S	S	S	S	S	S
ebi	ERR046766	training	S	S	S	S	No result	No result	No result	No result	No result	No result	No result	S	S	S	S	S	S	S	S	S	S	S
ebi	ERR046767	training	S	S	S	S	No result	No result	No result	No result	No result	No result	No result	S	S	S	S	S	S	S	S	S	S	S
ebi	ERR046768	training	S	S	S	S	No result	No result	No result	No result	No result	No result	No result	S	S	S	S	S	S	S	S	S	S	S
ebi	ERR046769	training	S	S	S	S	S	No result	S	S	S	S	S	S	S	S	S	S	S	S	S	S	S	S
ebi	ERR046770	training	S	S	S	S	No result	No result	No result	No result	No result	No result	No result	S	S	S	S	S	S	S	S	S	S	S
ebi	ERR046771	training	S	S	S	S	No result	No result	No result	No result	No result	No result	No result	S	S	S	S	S	S	S	S	S	S	S
ebi	ERR046772	training	S	S	S	S	S	No result	No result	No result	No result	No result	No result	S	S	S	S	S	S	S	S	S	S	S
ebi	ERR046773	training	S	S	S	S	No result	No result	No result	No result	No result	No result	No result	S	S	S	S	S	S	S	S	S	S	S
ncbi	SAMN03647247	training	S	S	S	R	No result	No result	No result	No result	No result	No result	No result	S	S	No result	R	S	No result	No result	S	S	S	No result
ebi	ERR046775	training	S	S	S	S	No result	No result	No result	No result	No result	No result	No result	S	S	S	S	S	S	S	S	S	No result	No result
ebi	ERR046776	training	S	S	S	S	No result	No result	No result	No result	No result	No result	No result	S	S	S	S	S	S	S	S	S	S	S
ebi	ERR046777	training	S	S	S	S	No result	S	No result	No result	No result	No result	No result	R	S	S	S	S	S	S	S	S	S	S
ebi	ERR046778	training	R	S	S	S	No result	S	No result	No result	No result	No result	No result	R	S	S	S	S	S	S	S	S	S	S
ebi	ERR046779	training	S	S	S	S	S	No result	No result	No result	No result	No result	No result	S	S	S	S	S	S	S	S	S	S	S
ebi	ERR046780	training	R	S	S	S	No result	S	No result	No result	No result	No result	No result	R	S	S	S	S	S	S	S	S	S	S
ebi	ERR046781	training	S	S	S	S	No result	No result	No result	No result	No result	No result	No result	S	S	S	S	S	S	S	S	S	S	S
ebi	ERR046782	training	S	S	S	S	No result	No result	No result	No result	No result	No result	No result	S	S	S	S	S	S	S	S	S	S	S
ebi	ERR046783	training	S	S	S	S	No result	No result	No result	No result	No result	No result	No result	S	S	S	S	S	S	S	S	S	S	S
ebi	ERR046784	training	R	S	R	S	No result	R	No result	No result	No result	No result	No result	S	R	R	S	R	R	R	R	No result	No result	No result
ebi	ERR046785	training	S	S	S	S	No result	No result	No result	No result	No result	No result	No result	S	R	R	S	R	R	R	R	No result	No result	No result
ebi	ERR046786	training	R	S	S	S	No result	R	No result	No result	No result	No result	No result	S	R	R	S	R	R	R	R	No result	No result	No result
ebi	ERR046788	training	R	S	S	S	No result	No result	No result	No result	No result	No result	No result	S	R	R	S	R	R	R	R	No result	No result	No result
ebi	ERR046789	training	R	S	S	S	R	No result	R	R	S	S	S	S	R	R	S	R	R	R	R	No result	No result	No result
ebi	ERR046791	training	S	S	S	S	No result	No result	No result	No result	No result	No result	No result	S	S	S	S	S	S	S	S	S	S	S
ebi	ERR046792	training	S	S	R	S	No result	R	No result	No result	No result	No result	No result	S	R	R	S	R	R	R	R	No result	No result	No result
ebi	ERR046794	training	S	S	S	S	No result	No result	No result	No result	No result	No result	No result	S	R	R	S	R	R	R	R	No result	No result	No result
ebi	ERR046795	training	S	S	S	S	No result	No result	No result	No result	No result	No result	No result	S	R	R	S	R	R	R	R	No result	No result	No result
ebi	ERR046796	training	R	R	R	R	R	R	No result	No result	S	S	No result	R	R	R	R	R	R	No result	No result	S	S	No result
ebi	ERR046797	training	S	S	S	S	No result	No result	No result	No result	No result	No result	No result	S	S	S	S	S	S	S	S	S	S	S
ebi	ERR046798	training	S	S	S	S	S	No result	No result	No result	No result	No result	No result	S	S	S	S	S	S	S	S	S	S	S
ebi	ERR046799	training	S	S	S	S	No result	No result	No result	No result	No result	No result	No result	S	S	S	S	S	S	S	S	S	S	S
ebi	ERR046800	training	S	S	S	S	No result	No result	No result	No result	No result	No result	No result	S	R	R	S	R	R	R	R	No result	No result	No result
ncbi	SAMN03647248	training	S	S	S	S	S	No result	No result	No result	No result	No result	No result	S	S	S	S	S	S	S	S	S	S	S
ncbi	SAMN03647249	training	S	S	S	S	No result	No result	No result	No result	No result	No result	No result	S	S	S	S	S	S	S	S	S	S	S
ncbi	SAMN03647250	training	S	S	S	S	No result	No result	No result	No result	No result	No result	No result	S	S	S	S	S	S	S	S	S	S	S
ncbi	SAMN03647251	training	S	S	S	S	No result	No result	No result	No result	No result	No result	No result	S	S	S	S	S	S	S	S	S	S	S
ncbi	SAMN03647252	training	S	S	S	S	No result	No result	No result	No result	No result	No result	No result	S	S	S	S	S	S	S	S	S	S	S
ncbi	SAMN03647253	training	S	S	S	S	S	No result	No result	No result	No result	No result	No result	S	S	S	S	S	S	S	S	S	S	S
ncbi	SAMN03647254	training	S	S	S	S	No result	No result	No result	No result	No result	No result	No result	S	S	S	S	S	S	S	S	S	S	S
ncbi	SAMN03647255	training	S	S	S	S	S	No result	No result	No result	No result	No result	No result	S	S	S	S	S	S	S	S	S	S	S
ncbi	SAMN03647256	training	S	S	S	S	No result	No result	No result	No result	No result	No result	No result	S	S	S	S	S	S	S	S	S	S	S
ncbi	SAMN03647257	training	S	S	S	S	No result	No result	No result	No result	No result	No result	No result	No result	S	S	S	S	S	S	S	S	S	S
ncbi	SAMN03647258	training	S	S	S	S	No result	No result	No result	No result	No result	No result	No result	S	S	S	S	S	S	S	S	S	S	S
ncbi	SAMN03647259	training	S	S	S	S	No result	No result	No result	No result	No result	No result	No result	S	S	S	S	R	S	S	S	S	S	S
ncbi	SAMN03647260	training	S	S	S	S	No result	No result	No result	No result	No result	No result	No result	S	S	S	S	S	S	S	S	S	S	S
ebi	ERR046819	training	S	S	S	S	No result	No result	No result	No result	No result	No result	No result	S	S	S	S	S	S	S	S	S	S	S
ebi	ERR046820	training	S	S	S	S	S	No result	No result	No result	No result	No result	No result	S	S	S	S	S	S	S	S	S	S	S
ebi	ERR046821	training	R	R	S	No result	R	No result	No result	No result	S	No result	No result	R	R	R	R	R	S	S	S	S	S	No result
ebi	ERR046822	training	S	S	S	S	No result	No result	No result	No result	No result	No result	No result	S	S	S	S	S	S	S	S	S	S	S
ebi	ERR046823	training	S	S	S	S	No result	No result	No result	No result	No result	No result	No result	S	S	S	S	S	S	S	S	S	S	S
ebi	ERR046824	training	S	S	S	S	No result	No result	No result	No result	No result	No result	No result	S	S	S	S	S	S	S	S	S	S	S
ebi	ERR046825	training	S	R	S	S	S	S	No result	No result	S	S	No result	R	R	R	S	R	S	S	S	S	S	No result
ncbi	SAMN03647261	training	S	S	S	S	No result	No result	No result	No result	No result	No result	No result	S	S	S	S	S	S	S	S	S	S	S
ncbi	SAMN03647262	training	S	S	S	S	No result	No result	No result	No result	No result	No result	No result	S	S	S	S	S	S	S	S	S	S	S
ncbi	SAMN03647263	training	S	S	S	S	No result	No result	No result	No result	No result	No result	No result	S	S	S	S	S	No result	S	S	S	S	S
ncbi	SAMN03647264	training	S	S	S	S	No result	No result	No result	No result	No result	No result	No result	S	S	S	S	S	S	S	S	S	S	S
ebi	ERR046831	training	S	S	S	S	No result	No result	No result	No result	No result	No result	No result	S	S	S	S	S	S	S	S	S	S	S
ebi	ERR046832	training	S	S	S	S	No result	No result	No result	No result	No result	No result	No result	S	S	S	S	S	S	S	S	S	S	S
ebi	ERR046834	training	R	S	S	S	No result	S	No result	No result	No result	No result	No result	R	S	S	S	No result	S	S	S	No result	No result	No result
ebi	ERR046837	training	S	S	S	S	No result	No result	No result	No result	No result	No result	No result	S	S	S	S	S	S	S	S	S	S	S
ebi	ERR046838	training	S	S	S	S	No result	No result	No result	No result	No result	No result	No result	S	S	S	S	S	S	S	S	S	S	S
ebi	ERR046839	training	S	S	S	S	No result	No result	No result	No result	No result	No result	No result	S	S	S	S	S	S	S	S	S	S	S
ebi	ERR046840	training	S	S	S	S	No result	No result	No result	No result	No result	No result	No result	S	S	S	S	S	S	S	S	S	S	S
ebi	ERR046841	training	S	S	S	S	No result	No result	No result	No result	No result	No result	No result	S	S	S	S	S	S	S	S	S	S	S
ebi	ERR046842	training	S	S	S	S	No result	S	No result	No result	No result	No result	No result	S	S	S	S	S	S	S	S	S	S	S
ebi	ERR046843	training	S	S	S	S	No result	No result	No result	No result	No result	No result	No result	S	S	S	S	S	S	S	S	S	S	S
ebi	ERR046844	training	S	S	S	S	No result	No result	No result	No result	No result	No result	No result	S	S	No result	S	S	S	S	S	S	S	S
ebi	ERR046845	training	S	S	S	S	No result	No result	No result	No result	No result	No result	No result	S	S	S	S	S	S	S	S	S	No result	No result
ebi	ERR046846	training	S	S	S	S	No result	No result	No result	No result	No result	No result	No result	S	S	S	S	S	S	S	S	S	S	S
ebi	ERR046847	training	S	S	S	S	No result	No result	No result	No result	No result	No result	No result	S	S	S	S	S	S	S	S	S	No result	No result
ebi	ERR046849	training	S	S	S	S	No result	No result	No result	No result	No result	No result	No result	S	S	S	S	No result	S	S	S	No result	No result	No result
ebi	ERR046850	training	S	S	S	S	S	No result	No result	No result	No result	No result	No result	S	S	S	S	S	S	S	S	S	S	S
ebi	ERR046851	training	S	S	S	S	No result	No result	No result	No result	No result	No result	No result	S	S	S	S	S	S	S	S	S	S	S
ebi	ERR046852	training	S	S	S	S	No result	No result	No result	No result	No result	No result	No result	S	S	S	S	S	S	S	S	S	S	S
ebi	ERR046853	training	S	S	S	S	No result	No result	No result	No result	No result	No result	No result	S	S	S	S	S	S	S	S	S	S	S
ebi	ERR046854	training	S	S	S	S	No result	No result	No result	No result	No result	No result	No result	S	S	S	S	S	S	S	S	S	No result	No result
ebi	ERR046855	training	R	R	S	S	No result	S	No result	No result	No result	No result	No result	R	R	R	S	S	S	S	S	S	S	S
ebi	ERR046857	training	S	S	S	S	No result	No result	No result	No result	No result	No result	No result	S	S	S	S	No result	S	S	S	S	S	S
ebi	ERR046858	training	S	S	S	S	No result	No result	No result	No result	No result	No result	No result	S	S	S	S	No result	S	S	S	S	S	S
ebi	ERR046859	training	S	S	S	S	No result	No result	No result	No result	No result	No result	No result	S	S	S	S	S	S	S	S	S	S	S
ebi	ERR046860	training	S	S	S	S	No result	No result	No result	No result	No result	No result	No result	S	S	S	S	S	S	S	S	S	No result	No result
ebi	ERR046861	training	S	S	S	S	No result	No result	No result	No result	No result	No result	No result	S	S	S	S	S	S	S	S	S	No result	No result
ebi	ERR046862	training	S	S	S	S	No result	No result	No result	No result	No result	No result	No result	S	S	S	S	S	S	S	S	S	S	S
ebi	ERR046863	training	S	S	S	S	No result	No result	No result	No result	No result	No result	No result	S	S	S	S	S	S	S	S	S	S	S
ebi	ERR046864	training	S	S	S	S	No result	No result	No result	No result	No result	No result	No result	S	S	S	S	S	S	S	S	S	S	S
ebi	ERR046865	training	S	S	S	S	No result	No result	No result	No result	No result	No result	No result	S	S	S	S	S	S	S	S	S	S	S
ebi	ERR046866	training	S	S	S	S	No result	No result	No result	No result	No result	No result	No result	S	S	S	S	S	S	S	S	S	No result	No result
ebi	ERR046867	training	S	S	S	S	No result	No result	No result	No result	No result	No result	No result	S	S	S	S	S	S	S	S	S	No result	No result
ebi	ERR046869	training	S	S	S	S	No result	S	No result	No result	No result	No result	No result	S	S	S	S	S	S	S	S	S	S	S
ebi	ERR046871	training	S	S	S	S	No result	No result	No result	No result	No result	No result	No result	S	S	S	S	S	S	S	S	S	S	S
ebi	ERR046872	training	S	S	S	S	S	No result	No result	No result	No result	No result	No result	S	S	S	S	S	S	S	S	S	S	S
ebi	ERR046873	training	S	S	S	S	S	No result	No result	No result	No result	No result	No result	S	S	S	S	S	S	S	S	S	S	S
ebi	ERR046874	training	S	S	S	S	No result	No result	No result	No result	No result	No result	No result	S	S	S	S	S	S	S	S	S	S	S
ebi	ERR046875	training	S	S	S	S	S	No result	No result	No result	No result	No result	No result	S	S	S	S	S	S	S	S	S	S	S
ebi	ERR046876	training	S	S	S	S	No result	No result	No result	No result	No result	No result	No result	S	S	S	S	S	S	S	S	S	S	S
ebi	ERR046877	training	S	S	S	S	R	S	No result	No result	No result	No result	No result	S	S	S	S	S	S	S	S	S	S	S
ebi	ERR046878	training	S	S	S	S	No result	No result	No result	No result	No result	No result	No result	S	S	S	S	S	S	S	S	S	S	S
ebi	ERR046879	training	S	S	S	S	No result	No result	No result	No result	No result	No result	No result	S	S	S	S	S	S	S	S	S	S	S
ebi	ERR046880	training	S	S	S	S	S	No result	No result	No result	No result	No result	No result	S	S	No result	S	S	No result	No result	No result	S	S	S
ebi	ERR046881	training	S	S	S	S	No result	No result	No result	No result	No result	No result	No result	S	S	No result	S	S	No result	No result	No result	S	S	S
ebi	ERR046882	training	S	S	S	S	No result	No result	No result	No result	No result	No result	No result	S	S	S	S	S	S	S	S	S	S	S
ebi	ERR046883	training	S	S	S	S	No result	No result	No result	No result	No result	No result	No result	S	S	S	S	S	S	S	S	S	S	S
ebi	ERR046884	training	S	S	S	S	No result	No result	No result	No result	No result	No result	No result	S	S	S	S	S	S	S	S	S	S	S
ebi	ERR046885	training	S	S	S	S	No result	No result	No result	No result	No result	No result	No result	S	S	S	S	S	S	S	S	S	S	S
ebi	ERR046898	training	S	S	S	S	No result	No result	No result	No result	No result	No result	No result	S	S	No result	S	No result	S	S	S	No result	No result	No result
ebi	ERR046887	training	S	S	S	S	No result	No result	No result	No result	No result	No result	No result	S	S	S	S	S	S	S	S	S	S	S
ebi	ERR046888	training	S	S	S	S	No result	No result	No result	No result	No result	No result	No result	S	S	S	S	S	S	S	S	S	S	S
ebi	ERR046889	training	S	S	S	S	No result	No result	No result	No result	No result	No result	No result	S	S	S	S	S	S	S	S	S	S	S
ebi	ERR046890	training	S	S	S	S	No result	No result	No result	No result	No result	No result	No result	S	S	S	S	No result	S	S	S	No result	No result	No result
ebi	ERR046891	training	S	S	S	S	No result	No result	No result	No result	No result	No result	No result	S	S	S	S	No result	S	S	S	No result	No result	No result
ebi	ERR046893	training	S	S	S	S	No result	No result	No result	No result	No result	No result	No result	S	S	No result	S	S	S	S	S	S	S	S
ebi	ERR046894	training	S	S	S	S	No result	No result	No result	No result	No result	No result	No result	S	S	S	S	S	S	S	S	S	S	S
ebi	ERR046895	training	S	S	S	S	No result	No result	No result	No result	No result	No result	No result	S	S	S	S	S	S	S	S	S	S	S
ebi	ERR046897	training	S	S	S	S	No result	No result	No result	No result	No result	No result	No result	S	S	S	S	S	S	S	S	S	S	S
ebi	ERR046833	training	S	S	S	S	No result	No result	No result	No result	No result	No result	No result	S	S	S	S	S	S	S	S	S	S	S
ncbi	SAMN03647265	training	S	S	S	S	No result	S	No result	No result	No result	No result	No result	S	S	S	S	S	S	S	S	S	S	S
ebi	ERR046901	training	S	S	S	S	No result	No result	No result	No result	No result	No result	No result	S	S	S	S	S	S	S	S	S	S	S
ebi	ERR046903	training	R	R	R	R	No result	R	No result	No result	S	S	No result	R	R	R	R	R	R	No result	No result	S	S	No result
ebi	ERR046904	training	S	S	S	S	No result	No result	No result	No result	No result	No result	No result	S	S	S	S	S	S	S	S	S	S	S
ebi	ERR046905	training	S	S	S	S	No result	No result	No result	No result	No result	No result	No result	S	S	S	S	S	No result	No result	No result	S	S	S
ebi	ERR046907	training	S	S	S	S	S	No result	No result	No result	No result	No result	No result	S	S	S	S	S	No result	No result	No result	S	S	S
ebi	ERR046908	training	S	S	S	S	S	No result	No result	No result	No result	No result	No result	S	S	S	S	S	S	S	S	S	S	S
ebi	ERR046910	training	S	S	S	S	No result	No result	No result	No result	No result	No result	No result	S	S	S	S	S	S	S	S	S	S	S
ebi	ERR046911	training	S	S	R	S	No result	R	No result	No result	No result	No result	No result	S	R	R	S	R	R	R	R	No result	No result	No result
ebi	ERR046912	training	S	S	S	S	No result	No result	No result	No result	No result	No result	No result	S	S	S	S	S	S	S	S	S	S	S
ebi	ERR046913	training	S	S	R	S	No result	R	No result	No result	No result	No result	No result	S	R	R	S	R	R	R	R	No result	No result	No result
ebi	ERR046914	training	S	S	S	S	No result	No result	No result	No result	No result	No result	No result	S	S	S	S	S	S	S	S	S	S	S
ebi	ERR046915	training	S	S	S	S	No result	No result	No result	No result	No result	No result	No result	S	S	S	S	S	No result	No result	No result	S	S	S
ebi	ERR046916	training	S	S	S	S	No result	No result	No result	No result	No result	No result	No result	S	S	S	S	S	S	S	S	S	S	S
ebi	ERR046917	training	R	R	R	R	S	No result	No result	No result	S	S	No result	R	R	R	R	S	S	S	S	S	S	S
ebi	ERR046918	training	S	S	S	S	No result	No result	No result	No result	No result	No result	No result	S	R	No result	S	S	S	S	S	S	S	S
ebi	ERR046919	training	S	S	S	S	No result	No result	No result	No result	No result	No result	No result	S	S	S	S	S	S	S	S	S	S	S
ebi	ERR046920	training	S	S	S	S	No result	No result	No result	No result	No result	No result	No result	S	S	S	S	S	S	S	S	S	S	S
ebi	ERR046921	training	S	S	S	S	No result	No result	No result	No result	No result	No result	No result	S	S	S	S	S	S	S	S	S	No result	No result
ebi	ERR046922	training	S	S	S	S	No result	No result	No result	No result	No result	No result	No result	S	S	S	S	S	S	No result	No result	S	S	S
ebi	ERR046923	training	S	S	S	S	No result	No result	No result	No result	No result	No result	No result	S	S	S	S	S	S	S	S	S	S	S
ebi	ERR046924	training	S	S	S	S	No result	No result	No result	No result	No result	No result	No result	S	S	S	S	S	S	S	S	S	S	S
ebi	ERR046925	training	S	S	S	S	No result	No result	No result	No result	No result	No result	No result	S	S	S	S	S	S	S	S	S	S	S
ebi	ERR046926	training	S	S	S	S	No result	No result	No result	No result	No result	No result	No result	S	S	S	S	S	S	S	S	S	S	S
ebi	ERR046928	training	S	S	S	S	No result	No result	No result	No result	No result	No result	No result	S	S	S	S	S	S	S	S	S	S	S
ebi	ERR046929	training	S	S	S	S	No result	No result	No result	No result	No result	No result	No result	S	S	S	S	S	S	S	S	S	S	S
ebi	ERR046930	training	S	S	S	S	No result	No result	No result	No result	No result	No result	No result	S	S	S	S	S	S	S	S	S	S	S
ncbi	SAMN03647266	training	S	S	S	S	No result	No result	No result	No result	No result	No result	No result	S	S	S	S	S	S	S	S	S	S	No result
ebi	ERR046932	training	S	S	S	S	No result	No result	No result	No result	No result	No result	No result	S	S	S	S	S	S	S	S	S	S	S
ebi	ERR046933	training	R	No result	No result	S	No result	No result	No result	No result	No result	No result	No result	R	R	No result	S	S	S	S	S	S	S	S
ebi	ERR046936	training	S	S	S	S	No result	No result	No result	No result	No result	No result	No result	S	S	S	S	S	S	S	S	S	S	S
ebi	ERR046937	training	No result	No result	S	No result	No result	S	No result	No result	No result	No result	No result	S	S	S	S	S	S	S	S	S	S	S
ebi	ERR046938	training	S	S	S	S	No result	No result	No result	No result	No result	No result	No result	S	S	S	S	S	S	No result	No result	S	S	S
ebi	ERR046939	training	S	S	S	S	S	No result	No result	No result	No result	No result	No result	S	S	S	S	S	S	S	S	S	S	S
ebi	ERR046940	training	S	S	S	S	No result	No result	No result	No result	No result	No result	No result	S	S	S	S	S	S	S	S	S	S	S
ebi	ERR046941	training	S	S	S	S	S	No result	No result	No result	No result	No result	No result	S	S	S	S	S	S	S	S	S	S	S
ebi	ERR046942	training	S	S	S	S	No result	No result	No result	No result	No result	No result	No result	S	S	S	S	S	S	S	S	S	S	S
ebi	ERR046943	training	R	R	S	S	R	S	No result	No result	S	S	No result	R	R	R	S	R	S	S	S	S	S	No result
ebi	ERR046945	training	S	S	S	S	No result	No result	No result	No result	No result	No result	No result	S	S	S	S	S	S	S	S	S	S	S
ebi	ERR046946	training	S	S	S	S	No result	No result	No result	No result	No result	No result	No result	S	S	S	S	S	No result	No result	No result	No result	No result	No result
ebi	ERR046947	training	S	S	S	S	No result	No result	No result	No result	No result	No result	No result	S	S	S	S	S	S	No result	No result	S	S	S
ebi	ERR046948	training	S	S	S	S	No result	No result	No result	No result	No result	No result	No result	S	S	S	S	S	S	S	S	S	S	S
ebi	ERR046949	training	S	S	S	S	No result	No result	No result	No result	No result	No result	No result	S	S	S	S	S	S	No result	No result	S	S	S
ebi	ERR046950	training	S	S	S	S	No result	No result	No result	No result	No result	No result	No result	S	S	S	S	S	S	S	S	S	S	S
ebi	ERR046951	training	S	S	S	S	No result	No result	No result	No result	No result	No result	No result	S	S	S	S	S	S	S	S	S	S	S
ebi	ERR046952	training	S	S	S	S	No result	No result	No result	No result	No result	No result	No result	S	S	S	S	S	S	S	S	S	S	S
ebi	ERR046953	training	S	S	S	S	No result	S	No result	No result	No result	No result	No result	S	S	S	S	S	S	S	S	S	S	S
ebi	ERR046954	training	S	S	S	R	No result	No result	No result	No result	No result	No result	No result	S	S	No result	R	S	No result	No result	S	S	S	No result
ncbi	SAMN03647267	training	S	S	S	S	No result	No result	No result	No result	No result	No result	No result	S	S	S	S	S	S	S	S	S	S	S
ebi	ERR046957	training	S	S	S	S	No result	No result	No result	No result	No result	No result	No result	S	S	S	S	S	S	S	S	S	S	S
ebi	ERR046958	training	S	S	S	S	No result	No result	No result	No result	No result	No result	No result	S	S	S	S	S	S	S	S	S	S	S
ebi	ERR046959	training	S	S	S	S	No result	No result	No result	No result	No result	No result	No result	S	S	S	S	S	S	S	S	S	S	S
ebi	ERR046960	training	S	S	S	S	No result	No result	No result	No result	No result	No result	No result	S	S	S	S	S	S	S	S	S	S	S
ebi	ERR046961	training	S	S	S	R	No result	No result	No result	No result	No result	No result	No result	S	S	No result	R	S	No result	No result	S	S	S	No result
ebi	ERR046963	training	S	S	S	S	No result	No result	No result	No result	No result	No result	No result	S	S	S	S	S	S	No result	No result	S	S	S
ebi	ERR046964	training	S	S	S	S	No result	No result	No result	No result	No result	No result	No result	S	S	S	S	S	S	S	S	S	S	S
ebi	ERR046965	training	S	S	S	S	No result	No result	No result	No result	No result	No result	No result	S	S	S	S	S	S	S	S	S	S	S
ebi	ERR046966	training	S	S	S	S	No result	No result	No result	No result	No result	No result	No result	S	S	S	S	S	S	No result	No result	S	S	S
ebi	ERR046967	training	S	S	S	S	No result	S	No result	No result	No result	No result	No result	S	S	S	S	S	S	No result	No result	S	S	S
ebi	ERR046968	training	S	S	S	S	No result	No result	No result	No result	No result	No result	No result	S	S	S	S	S	S	S	S	S	S	S
ebi	ERR046969	training	S	S	S	S	No result	No result	No result	No result	No result	No result	No result	S	S	S	S	S	S	S	S	S	S	S
ebi	ERR046970	training	S	S	S	S	No result	No result	No result	No result	No result	No result	No result	S	S	S	S	S	S	S	S	S	S	S
ebi	ERR046971	training	S	S	S	S	No result	No result	No result	No result	No result	No result	No result	S	S	S	S	S	S	S	S	S	S	S
ebi	ERR046972	training	S	S	S	S	No result	No result	No result	No result	No result	No result	No result	S	S	S	S	S	S	S	S	S	S	S
ncbi	SAMN03647268	training	S	S	S	S	No result	No result	No result	No result	No result	No result	No result	S	S	S	S	S	S	S	S	S	S	S
ebi	ERR046974	training	S	S	S	S	No result	No result	No result	No result	No result	No result	No result	S	S	S	S	S	S	S	S	S	S	S
ebi	ERR046975	training	S	S	S	S	S	No result	No result	No result	No result	No result	No result	S	S	S	S	S	No result	No result	No result	No result	No result	No result
ncbi	SAMN03647269	training	S	S	S	S	No result	No result	No result	No result	No result	No result	No result	S	S	S	S	S	No result	No result	No result	No result	No result	No result
ncbi	SAMN03647270	training	R	S	S	R	No result	S	No result	No result	No result	No result	No result	R	R	R	R	R	S	S	S	S	S	No result
ncbi	SAMN03647271	training	S	S	S	S	No result	No result	No result	No result	No result	No result	No result	S	S	No result	S	S	S	S	S	S	S	No result
ncbi	SAMN03647272	training	S	S	S	S	S	No result	No result	No result	No result	No result	No result	S	S	S	S	S	No result	No result	No result	S	S	S
ebi	ERR046980	training	S	S	S	S	No result	No result	No result	No result	No result	No result	No result	S	S	S	S	S	No result	No result	No result	No result	No result	No result
ebi	ERR046981	training	R	S	S	S	No result	No result	No result	No result	No result	No result	No result	R	S	S	S	S	S	S	S	S	S	S
ebi	ERR046982	training	S	S	S	S	No result	No result	No result	No result	No result	No result	No result	S	S	S	S	R	S	S	S	S	S	S
ebi	ERR046983	training	S	S	S	S	No result	No result	No result	No result	No result	No result	No result	S	S	S	S	R	S	S	S	S	S	S
ncbi	SAMN03647273	training	S	S	S	S	No result	No result	No result	No result	No result	No result	No result	S	S	S	S	S	S	S	S	S	S	S
ncbi	SAMN03647274	training	R	R	S	S	S	S	No result	No result	No result	No result	No result	R	R	S	S	S	S	S	S	S	S	S
ebi	ERR046986	training	R	S	S	S	No result	S	No result	No result	No result	No result	No result	S	R	S	S	S	S	S	S	S	S	S
ncbi	SAMN03647275	training	S	S	S	S	No result	No result	No result	No result	No result	No result	No result	S	S	No result	S	S	S	S	S	S	S	S
ebi	ERR046988	training	S	S	S	S	No result	No result	No result	No result	No result	No result	No result	S	S	S	S	S	No result	No result	No result	No result	No result	No result
ebi	ERR046989	training	S	S	S	R	No result	No result	No result	No result	No result	No result	No result	S	S	No result	R	S	No result	No result	S	S	S	No result
ebi	ERR046990	training	S	S	S	S	No result	No result	No result	No result	No result	No result	No result	S	S	S	S	S	S	S	S	S	S	S
ebi	ERR046991	training	S	S	S	S	No result	No result	No result	No result	No result	No result	No result	S	S	S	S	S	No result	No result	No result	No result	No result	No result
ebi	ERR046992	training	S	S	S	S	No result	No result	No result	No result	No result	No result	No result	S	S	S	S	S	S	S	S	S	S	S
ebi	ERR046993	training	S	S	S	S	No result	No result	No result	No result	No result	No result	No result	S	S	S	S	S	S	S	S	S	S	S
ebi	ERR046994	training	S	S	S	S	No result	No result	No result	No result	No result	No result	No result	S	S	S	S	S	S	S	S	S	S	S
ebi	ERR046995	training	S	S	S	S	No result	No result	No result	No result	No result	No result	No result	S	S	S	S	S	S	S	S	S	S	S
ebi	ERR046996	training	S	S	S	S	No result	No result	No result	No result	No result	No result	No result	S	S	S	S	S	S	S	S	S	S	S
ebi	ERR046997	training	S	S	S	S	No result	No result	No result	No result	No result	No result	No result	S	S	No result	S	S	S	S	S	S	S	S
ebi	ERR046998	training	S	S	S	S	No result	No result	No result	No result	No result	No result	No result	S	S	S	S	S	S	S	S	S	S	S
ebi	ERR046999	training	S	S	S	S	No result	No result	No result	No result	No result	No result	No result	S	S	S	S	S	S	S	S	S	S	S
ebi	ERR047000	training	S	S	S	S	No result	No result	No result	No result	No result	No result	No result	S	S	S	S	S	S	S	S	S	S	S
ebi	ERR047002	training	R	S	S	S	No result	No result	No result	No result	No result	No result	No result	R	S	S	S	S	S	S	S	S	S	S
ebi	ERR047003	training	S	S	S	S	No result	No result	No result	No result	No result	No result	No result	S	S	S	S	S	S	S	S	S	S	S
ebi	ERR047004	training	S	S	S	S	No result	No result	No result	No result	No result	No result	No result	S	S	S	S	S	S	S	S	S	S	S
ebi	ERR047005	training	S	S	S	S	No result	No result	No result	No result	No result	No result	No result	S	S	S	S	S	S	S	S	S	S	S
ebi	ERR047006	training	S	S	S	S	No result	No result	No result	No result	No result	No result	No result	S	S	S	S	S	S	S	S	S	S	S
ebi	ERR047007	training	S	S	S	S	No result	No result	No result	No result	No result	No result	No result	S	S	No result	S	S	S	S	S	S	S	S
ebi	ERR047008	training	S	S	S	S	No result	No result	No result	No result	No result	No result	No result	S	S	S	S	S	S	S	S	S	S	S
ebi	ERR047009	training	S	S	S	S	No result	No result	No result	No result	No result	No result	No result	S	S	S	S	S	S	S	S	S	S	S
ebi	ERR047010	training	S	S	S	S	No result	No result	No result	No result	No result	No result	No result	S	S	S	S	S	S	S	S	S	S	S
ebi	ERR047011	training	S	S	S	S	No result	No result	No result	No result	No result	No result	No result	S	S	S	S	S	S	S	S	S	S	S
ebi	ERR047012	training	S	S	S	S	No result	No result	No result	No result	No result	No result	No result	S	S	S	S	S	S	S	S	S	S	S
ebi	ERR047013	training	S	S	S	S	No result	No result	No result	No result	No result	No result	No result	S	S	S	S	No result	No result	S	S	No result	No result	No result
ebi	ERR047014	training	S	S	S	S	No result	No result	No result	No result	No result	No result	No result	S	S	No result	S	S	S	S	S	S	S	S
ncbi	SAMN03647276	training	S	S	S	S	S	S	No result	No result	No result	No result	No result	S	S	S	S	S	S	No result	No result	S	S	S
ebi	ERR047016	training	S	S	S	S	No result	No result	No result	No result	No result	No result	No result	S	S	S	S	S	S	S	S	S	S	S
ebi	ERR072089	training	S	S	S	S	No result	No result	No result	No result	No result	No result	No result	S	S	S	S	S	S	S	S	S	S	S
ncbi	SAMN03647277	training	S	S	S	S	No result	No result	No result	No result	No result	No result	No result	S	S	S	S	S	S	S	S	S	S	S
ncbi	SAMN03647278	training	S	S	S	S	No result	No result	No result	No result	No result	No result	No result	S	S	S	S	S	No result	No result	No result	S	S	S
ebi	ERR072019	training	S	S	S	S	No result	No result	No result	No result	No result	No result	No result	S	S	S	S	S	S	S	S	S	S	S
ebi	ERR072020	training	S	S	S	S	No result	No result	No result	No result	No result	No result	No result	S	S	S	S	S	No result	No result	No result	No result	No result	No result
ebi	ERR072021	training	S	S	S	S	No result	No result	No result	No result	No result	No result	No result	S	S	S	S	S	No result	No result	No result	S	S	S
ebi	ERR072022	training	S	S	S	S	No result	No result	No result	No result	No result	No result	No result	S	S	S	S	S	No result	No result	No result	S	S	S
ebi	ERR072023	training	S	S	S	S	No result	No result	No result	No result	No result	No result	No result	S	S	S	S	S	S	S	S	S	S	S
ebi	ERR072024	training	S	S	S	S	No result	No result	No result	No result	No result	No result	No result	S	S	S	S	S	S	S	S	S	S	S
ebi	ERR072025	training	S	S	S	S	No result	No result	No result	No result	No result	No result	No result	S	S	S	S	S	S	S	S	S	S	S
ebi	ERR072026	training	S	S	S	S	No result	No result	No result	No result	No result	No result	No result	S	S	S	S	S	S	S	S	S	S	S
ebi	ERR072027	training	S	S	S	S	No result	No result	No result	No result	No result	No result	No result	S	S	S	S	S	S	S	S	S	S	S
ebi	ERR072028	training	S	S	S	S	No result	No result	No result	No result	No result	No result	No result	S	S	S	S	S	S	S	S	S	S	S
ebi	ERR072029	training	S	S	S	S	No result	No result	No result	No result	No result	No result	No result	S	S	S	S	S	S	S	S	S	S	S
ebi	ERR072030	training	S	S	S	S	No result	No result	No result	No result	No result	No result	No result	S	S	No result	S	S	S	S	S	S	S	S
ebi	ERR072031	training	S	S	S	S	No result	No result	No result	No result	No result	No result	No result	S	S	S	S	S	S	S	S	S	S	S
ebi	ERR072032	training	S	S	S	S	No result	No result	No result	No result	No result	No result	No result	S	S	S	S	S	S	S	S	S	S	S
ebi	ERR072034	training	S	S	S	S	No result	No result	No result	No result	No result	No result	No result	S	S	S	S	S	No result	No result	No result	No result	No result	No result
ebi	ERR072035	training	S	S	S	S	No result	No result	No result	No result	No result	No result	No result	S	S	S	S	S	S	S	S	S	S	S
ebi	ERR072036	training	S	S	S	S	No result	No result	No result	No result	No result	No result	No result	S	S	S	S	S	No result	No result	No result	No result	No result	No result
ebi	ERR072037	training	S	S	S	No result	No result	No result	No result	No result	No result	No result	No result	S	S	S	S	No result	No result	S	S	No result	No result	No result
ebi	ERR072038	training	S	S	S	S	No result	No result	No result	No result	No result	No result	No result	S	S	S	S	No result	No result	S	S	No result	No result	No result
ebi	ERR072039	training	S	S	S	S	No result	No result	No result	No result	No result	No result	No result	S	S	S	S	S	S	S	S	S	S	S
ebi	ERR072040	training	S	S	S	S	No result	No result	No result	No result	No result	No result	No result	S	S	S	S	S	S	S	S	S	S	S
ebi	ERR072041	training	S	S	S	S	No result	No result	No result	No result	No result	No result	No result	S	S	S	S	S	S	S	S	S	S	S
ebi	ERR072042	training	S	S	S	S	No result	No result	No result	No result	No result	No result	No result	S	S	S	S	S	S	S	S	S	S	S
ncbi	SAMN03647279	training	S	S	S	S	No result	No result	No result	No result	No result	No result	No result	S	S	S	S	S	S	S	S	No result	No result	S
ebi	ERR072044	training	S	S	S	S	No result	No result	No result	No result	No result	No result	No result	S	S	S	S	S	S	S	S	S	S	S
ebi	ERR072045	training	S	S	S	S	No result	No result	No result	No result	No result	No result	No result	S	S	S	S	S	S	S	S	S	S	S
ebi	ERR072046	training	S	S	S	S	No result	No result	No result	No result	No result	No result	No result	S	S	S	S	S	S	S	S	S	S	S
ebi	ERR072047	training	S	S	S	S	No result	No result	No result	No result	No result	No result	No result	S	S	S	S	S	S	S	S	S	S	S
ebi	ERR072048	training	S	S	S	S	No result	No result	No result	No result	No result	No result	No result	S	S	S	S	S	S	S	S	S	S	S
ncbi	SAMN03647280	training	S	S	S	S	No result	No result	No result	No result	No result	No result	No result	S	S	No result	S	S	S	S	S	S	S	S
ebi	ERR072050	training	S	S	S	S	No result	No result	No result	No result	No result	No result	No result	S	S	S	S	S	S	S	S	S	S	S
ebi	ERR072051	training	S	S	S	S	No result	No result	No result	No result	No result	No result	No result	S	S	S	S	S	S	S	S	S	S	S
ncbi	SAMN03647281	training	R	S	S	S	No result	S	No result	No result	No result	No result	No result	R	S	S	S	No result	S	S	S	No result	No result	No result
ncbi	SAMN03647282	training	S	S	S	S	No result	No result	No result	No result	No result	No result	No result	S	S	No result	S	S	S	S	S	S	S	S
ncbi	SAMN03647283	training	S	S	S	S	No result	No result	No result	No result	No result	No result	No result	S	S	S	S	R	S	S	S	No result	No result	No result
ncbi	SAMN03647284	training	S	S	S	S	No result	No result	No result	No result	No result	No result	No result	S	S	S	S	S	S	S	S	S	S	S
ncbi	SAMN03647285	training	S	S	S	S	No result	No result	No result	No result	No result	No result	No result	S	S	S	S	R	S	S	S	S	S	S
ncbi	SAMN03647286	training	S	S	S	S	No result	No result	No result	No result	No result	No result	No result	S	S	S	S	S	S	S	S	S	S	S
ncbi	SAMN03647287	training	S	S	S	S	No result	No result	No result	No result	No result	No result	No result	S	S	S	S	S	S	S	S	S	S	S
ncbi	SAMN03647288	training	S	S	S	S	No result	No result	No result	No result	No result	No result	No result	S	S	S	S	R	S	S	S	No result	No result	No result
ncbi	SAMN03647289	training	S	S	S	S	No result	No result	No result	No result	No result	No result	No result	S	S	S	S	S	S	S	S	S	S	S
ncbi	SAMN03647290	training	S	S	S	S	No result	No result	No result	No result	No result	No result	No result	S	S	S	S	R	No result	S	S	S	S	No result
ebi	ERR072065	training	S	S	S	S	No result	No result	No result	No result	No result	No result	No result	S	S	S	S	S	S	S	S	S	S	S
ncbi	SAMN03647291	training	S	S	S	S	No result	No result	No result	No result	No result	No result	No result	S	S	S	S	R	S	S	S	No result	No result	No result
ncbi	SAMN03647292	training	S	S	S	S	No result	No result	No result	No result	No result	No result	No result	S	S	S	S	S	S	S	S	S	S	S
ncbi	SAMN03647293	training	S	S	S	S	No result	No result	No result	No result	No result	No result	No result	S	S	S	S	S	S	S	S	S	S	S
ncbi	SAMN03647294	training	S	S	S	S	No result	No result	No result	No result	No result	No result	No result	S	S	S	S	S	R	R	R	S	S	S
ncbi	SAMN03647295	training	S	S	S	S	No result	No result	No result	No result	No result	No result	No result	S	S	S	S	S	S	S	S	S	S	S
ncbi	SAMN03647296	training	S	S	S	S	No result	No result	No result	No result	No result	No result	No result	S	S	S	S	R	S	S	S	S	S	S
ebi	ERR072072	training	S	S	S	S	No result	No result	No result	No result	No result	No result	No result	S	S	S	S	S	S	S	S	S	S	S
ncbi	SAMN03647297	training	S	S	S	S	No result	No result	No result	No result	No result	No result	No result	S	S	S	S	S	S	S	S	S	S	S
ncbi	SAMN03647298	training	S	S	S	S	No result	No result	No result	No result	No result	No result	No result	S	S	S	S	S	S	S	S	S	S	S
ncbi	SAMN03647299	training	S	S	S	S	No result	No result	No result	No result	No result	No result	No result	S	S	S	S	S	S	S	S	S	S	S
ncbi	SAMN03647300	training	S	S	S	S	No result	No result	No result	No result	No result	No result	No result	S	S	S	S	S	S	S	S	S	S	S
ebi	ERR072077	training	S	S	S	S	No result	No result	No result	No result	No result	No result	No result	S	S	S	S	S	S	S	S	S	S	S
ncbi	SAMN03647301	training	S	S	S	S	No result	No result	No result	No result	No result	No result	No result	S	S	S	S	S	S	S	S	S	S	S
ncbi	SAMN03647302	training	S	S	S	S	No result	No result	No result	No result	No result	No result	No result	S	S	S	S	S	S	S	S	S	S	S
ebi	ERR072080	training	S	S	S	S	No result	No result	No result	No result	No result	No result	No result	S	S	S	S	S	S	S	S	S	S	S
ncbi	SAMN03647303	training	S	S	S	S	No result	No result	No result	No result	No result	No result	No result	S	S	S	S	S	S	S	S	S	S	S
ncbi	SAMN03647304	training	R	S	S	R	No result	S	No result	No result	No result	No result	No result	R	R	R	R	R	S	S	S	S	S	No result
ncbi	SAMN03647305	training	R	R	R	R	No result	No result	No result	No result	No result	No result	No result	R	R	R	R	R	R	No result	No result	S	S	No result
ncbi	SAMN03647306	training	S	S	S	S	No result	No result	No result	No result	No result	No result	No result	S	S	S	S	S	S	S	S	S	S	S
ncbi	SAMN03647307	training	S	S	S	S	No result	No result	No result	No result	No result	No result	No result	S	S	S	S	S	S	S	S	S	S	S
ebi	ERR072087	training	S	S	S	S	No result	S	No result	No result	No result	No result	No result	S	S	S	S	S	S	S	S	S	S	S
ncbi	SAMN03647308	training	S	S	S	S	No result	No result	No result	No result	No result	No result	No result	S	S	S	S	S	S	S	S	S	S	S
ncbi	SAMN03647309	training	S	S	S	S	No result	No result	No result	No result	No result	No result	No result	S	S	S	S	S	S	S	S	S	S	S
ncbi	SAMN03647310	training	S	S	S	S	No result	No result	No result	No result	No result	No result	No result	S	S	S	S	R	No result	S	S	S	S	No result
ncbi	SAMN03647311	training	S	S	S	S	S	No result	No result	No result	No result	No result	No result	S	S	S	S	S	S	S	S	S	S	S
ebi	ERR072094	training	S	S	S	S	No result	No result	No result	No result	No result	No result	No result	S	S	S	S	S	S	S	S	S	S	S
ebi	ERR072095	training	S	S	S	S	No result	No result	No result	No result	No result	No result	No result	S	S	S	S	S	S	No result	No result	S	S	S
ebi	ERR072096	training	S	S	S	S	No result	No result	No result	No result	No result	No result	No result	S	S	S	S	S	S	S	S	S	S	S
ncbi	SAMN03647312	training	S	S	S	S	No result	No result	No result	No result	No result	No result	No result	S	S	S	S	S	S	S	S	S	S	S
ncbi	SAMN03647313	training	S	S	S	S	No result	No result	No result	No result	No result	No result	No result	S	S	S	S	S	S	S	S	S	S	S
ncbi	SAMN03647314	training	S	S	S	S	No result	No result	No result	No result	No result	No result	No result	S	S	S	S	S	S	S	S	No result	No result	S
ncbi	SAMN03647315	training	S	S	S	S	No result	No result	No result	No result	No result	No result	No result	S	S	S	S	S	S	S	S	S	S	S
ncbi	SAMN03647316	training	S	S	S	S	No result	No result	No result	No result	No result	No result	No result	S	S	S	S	S	S	S	S	S	S	S
ncbi	SAMN03647317	training	S	S	S	S	No result	No result	No result	No result	No result	No result	No result	S	S	S	S	S	S	S	S	S	S	S
ebi	ERS389340	training	R	R	R	R	R	No result	R	R	S	S	S	R	R	R	R	R	No result	R	R	No result	R	No result
ebi	ERS389341	training	S	S	S	S	S	No result	No result	No result	No result	No result	No result	S	S	S	S	S	S	S	S	S	S	S
ncbi	SAMN03647318	training	S	S	S	S	S	No result	No result	No result	No result	No result	No result	S	S	S	S	S	S	S	S	S	S	S
ncbi	SAMN03647319	training	S	S	S	S	No result	No result	No result	No result	No result	No result	No result	S	S	S	S	S	S	S	S	S	S	S
ncbi	SAMN03647320	training	S	S	S	S	No result	No result	No result	No result	No result	No result	No result	S	S	S	S	S	S	S	S	S	S	S
ncbi	SAMN03647321	training	R	S	S	S	No result	S	No result	No result	No result	No result	No result	R	S	No result	S	S	S	S	S	S	S	S
ncbi	SAMN03647322	training	R	S	S	No result	No result	S	No result	No result	No result	No result	No result	R	S	S	S	S	S	S	S	S	S	S
ncbi	SAMN03647323	training	S	S	S	S	No result	No result	No result	No result	No result	No result	No result	S	S	S	S	No result	No result	No result	No result	No result	No result	No result
ncbi	SAMN03647324	training	S	S	S	S	No result	S	No result	No result	No result	No result	No result	S	S	S	S	R	S	S	S	S	S	S
ncbi	SAMN03647325	training	S	S	S	S	No result	No result	No result	No result	No result	No result	No result	S	S	S	S	No result	S	S	S	No result	No result	No result
ncbi	SAMN03647326	training	S	S	S	S	No result	No result	No result	No result	No result	No result	No result	S	S	S	S	S	S	S	S	S	S	S
ncbi	SAMN03647327	training	S	S	S	S	No result	No result	No result	No result	No result	No result	No result	S	S	S	S	S	S	S	S	S	S	S
ncbi	SAMN03647328	training	S	S	S	S	No result	No result	No result	No result	No result	No result	No result	S	S	S	S	S	No result	No result	No result	S	S	S
ncbi	SAMN03647329	training	R	S	S	S	No result	S	No result	No result	No result	No result	No result	R	S	S	S	S	S	S	S	S	S	S
ncbi	SAMN03647330	training	R	S	S	S	No result	S	No result	No result	No result	No result	No result	R	S	S	S	No result	S	S	S	No result	No result	No result
ncbi	SAMN03647331	training	R	S	S	S	No result	S	No result	No result	No result	No result	No result	R	S	S	S	S	S	S	S	S	S	S
ncbi	SAMN03647332	training	R	S	S	S	No result	S	No result	No result	No result	No result	No result	R	S	S	S	S	S	S	S	S	S	S
ncbi	SAMN03647333	training	S	S	S	S	No result	No result	No result	No result	No result	No result	No result	S	S	S	S	S	S	S	S	S	S	S
ncbi	SAMN03647334	training	S	S	S	S	No result	No result	No result	No result	No result	No result	No result	S	S	S	S	S	S	S	S	S	S	S
ncbi	SAMN03647335	training	S	S	S	S	No result	No result	No result	No result	No result	No result	No result	S	S	S	S	S	S	S	S	S	S	S
ncbi	SAMN03647336	training	S	S	S	S	No result	No result	No result	No result	No result	No result	No result	S	S	S	S	S	S	S	S	S	S	S
ncbi	SAMN03647337	training	S	S	S	S	No result	No result	No result	No result	No result	No result	No result	S	S	S	S	S	S	S	S	S	S	S
ncbi	SAMN03647338	training	S	S	S	S	No result	No result	No result	No result	No result	No result	No result	S	S	S	S	S	S	S	S	S	S	S
ncbi	SAMN03647339	training	R	S	S	S	No result	S	No result	No result	No result	No result	No result	R	S	S	S	No result	S	S	S	No result	No result	No result
ncbi	SAMN03647340	training	R	S	S	S	No result	S	No result	No result	No result	No result	No result	R	S	S	S	S	S	S	S	S	S	No result
ncbi	SAMN03647341	training	R	S	S	S	No result	S	No result	No result	No result	No result	No result	R	S	No result	S	S	S	S	S	S	S	S
ncbi	SAMN03647342	training	S	S	S	S	No result	No result	No result	No result	No result	No result	No result	S	S	S	S	No result	S	S	S	No result	No result	No result
ncbi	SAMN03647343	training	S	S	S	S	No result	No result	No result	No result	No result	No result	No result	R	S	No result	S	R	S	S	S	S	S	S
ncbi	SAMN03647344	training	S	S	S	S	No result	No result	No result	No result	No result	No result	No result	S	S	No result	S	S	S	S	S	S	S	S
ncbi	SAMN03647345	training	S	S	S	S	No result	No result	No result	No result	No result	No result	No result	S	S	S	S	S	S	S	S	S	S	S
ncbi	SAMN03647346	training	S	S	S	S	No result	No result	No result	No result	No result	No result	No result	S	S	S	S	S	S	S	S	No result	No result	S
ncbi	SAMN03647347	training	S	S	S	S	No result	No result	No result	No result	No result	No result	No result	S	S	S	S	No result	S	S	S	No result	No result	No result
ncbi	SAMN03647348	training	R	S	S	S	No result	S	No result	No result	No result	No result	No result	R	S	S	S	R	S	S	S	S	S	R
ncbi	SAMN03647349	training	R	S	S	S	R	S	S	S	S	S	S	R	R	S	S	R	S	S	S	S	S	R
ncbi	SAMN03647350	training	R	S	S	S	No result	S	No result	No result	No result	No result	No result	R	S	S	S	R	S	S	S	S	S	R
ncbi	SAMN03647351	training	R	S	S	S	No result	S	S	S	S	S	S	R	S	R	S	R	S	S	S	S	S	S
ncbi	SAMN03647352	training	R	S	S	S	No result	S	No result	No result	No result	No result	No result	R	S	No result	S	S	S	S	S	S	S	S
ncbi	SAMN03647353	training	S	S	S	S	No result	No result	No result	No result	No result	No result	No result	S	S	S	S	S	No result	No result	No result	S	S	S
ncbi	SAMN03647354	training	S	S	S	S	No result	No result	No result	No result	No result	No result	No result	S	S	S	S	S	S	S	S	S	S	S
ncbi	SAMN03647355	training	S	S	S	S	No result	No result	No result	No result	No result	No result	No result	S	S	S	S	S	S	S	S	S	S	S
ncbi	SAMN03647356	training	S	S	S	S	No result	No result	No result	No result	No result	No result	No result	S	S	No result	S	S	No result	R	R	S	S	S
ncbi	SAMN03647357	training	S	S	S	S	No result	No result	No result	No result	No result	No result	No result	S	S	S	S	S	S	S	S	S	S	S
ncbi	SAMN03647358	training	S	S	S	S	No result	No result	No result	No result	No result	No result	No result	S	S	S	S	S	S	S	S	S	S	S
ncbi	SAMN03647359	training	R	S	S	S	No result	S	No result	No result	No result	No result	No result	R	S	S	S	S	S	S	S	S	S	S
ncbi	SAMN03647360	training	R	S	S	S	No result	S	No result	No result	No result	No result	No result	R	S	S	S	No result	S	S	S	No result	No result	No result
ncbi	SAMN03647361	training	R	S	S	S	No result	S	No result	No result	No result	No result	No result	R	S	S	S	S	No result	No result	No result	S	S	S
ncbi	SAMN03647362	training	R	S	S	S	No result	S	No result	No result	No result	No result	No result	R	S	No result	S	R	S	S	S	S	S	S
ncbi	SAMN03647363	training	S	S	S	S	No result	No result	No result	No result	No result	No result	No result	S	S	S	S	S	S	S	S	S	S	S
ncbi	SAMN03647364	training	S	S	S	S	No result	No result	No result	No result	No result	No result	No result	S	S	S	S	S	S	S	S	S	S	S
ncbi	SAMN03647365	training	S	S	S	S	No result	No result	No result	No result	No result	No result	No result	S	S	S	S	R	No result	S	S	S	S	No result
ncbi	SAMN03647366	training	S	S	S	S	No result	S	No result	No result	No result	No result	No result	S	S	S	S	S	S	S	S	S	S	S
ncbi	SAMN03647367	training	R	S	S	S	No result	S	No result	No result	No result	No result	No result	R	S	S	S	R	S	S	S	No result	No result	No result
ncbi	SAMN03647368	training	S	S	S	S	No result	No result	No result	No result	No result	No result	No result	S	S	S	S	S	S	S	S	No result	No result	No result
ncbi	SAMN03647369	training	R	S	S	S	No result	S	No result	No result	No result	No result	No result	R	S	No result	S	S	S	S	S	S	S	S
ncbi	SAMN03647370	training	R	S	S	S	No result	S	No result	No result	No result	No result	No result	R	S	No result	S	S	No result	No result	No result	No result	No result	No result
ncbi	SAMN03647371	training	R	S	S	S	No result	S	No result	No result	No result	No result	No result	R	S	No result	S	S	S	S	S	S	S	S
ncbi	SAMN03647372	training	S	S	S	S	No result	No result	No result	No result	No result	No result	No result	R	S	S	S	S	S	S	S	S	S	No result
ncbi	SAMN03647373	training	S	S	S	S	No result	No result	No result	No result	No result	No result	No result	S	S	S	S	S	S	S	S	S	S	S
ncbi	SAMN03647374	training	S	S	S	S	No result	No result	No result	No result	No result	No result	No result	S	S	S	S	S	S	S	S	S	S	S
ncbi	SAMN03647375	training	S	S	S	S	No result	No result	No result	No result	No result	No result	No result	S	S	S	S	S	S	S	S	S	S	S
ncbi	SAMN03647376	training	S	S	S	S	No result	No result	No result	No result	No result	No result	No result	S	S	S	S	No result	S	S	S	No result	R	No result
ncbi	SAMN03647377	training	S	S	S	S	No result	No result	No result	No result	No result	No result	No result	S	S	S	S	S	S	S	S	S	S	S
ncbi	SAMN03647378	training	S	S	S	S	No result	No result	No result	No result	No result	No result	No result	S	S	S	S	S	S	S	S	S	S	S
ncbi	SAMN03647379	training	S	R	S	S	No result	S	S	S	S	S	S	S	R	No result	S	S	S	S	S	S	S	S
ncbi	SAMN03647380	training	R	S	S	S	No result	S	No result	No result	No result	No result	No result	R	S	S	S	R	No result	S	S	S	S	S
ncbi	SAMN03647381	training	R	S	S	S	No result	S	No result	No result	No result	No result	No result	R	S	S	S	R	S	S	S	S	S	S
ncbi	SAMN03647382	training	R	S	S	S	No result	S	No result	No result	No result	No result	No result	R	S	S	S	S	S	S	S	S	S	S
ncbi	SAMN03647383	training	S	S	S	S	No result	No result	No result	No result	No result	No result	No result	S	S	S	S	S	S	S	S	S	S	S
ncbi	SAMN03647384	training	S	S	S	S	No result	No result	No result	No result	No result	No result	No result	S	S	S	S	S	S	S	S	No result	No result	S
ncbi	SAMN03647385	training	S	S	S	S	No result	No result	No result	No result	No result	No result	No result	S	S	S	S	S	S	S	S	S	S	S
ncbi	SAMN03647386	training	S	S	S	S	No result	No result	No result	No result	No result	No result	No result	S	S	S	S	S	S	S	S	S	S	S
ncbi	SAMN03647387	training	S	S	S	S	No result	No result	No result	No result	No result	No result	No result	S	S	S	S	No result	S	S	S	No result	No result	No result
ncbi	SAMN03647388	training	R	S	S	S	No result	S	No result	No result	No result	No result	No result	R	S	S	S	S	S	S	S	S	S	S
ncbi	SAMN03647389	training	R	S	S	S	No result	S	No result	No result	No result	No result	No result	R	S	S	S	R	S	S	S	S	S	S
ncbi	SAMN03647390	training	R	R	S	S	S	S	S	S	S	S	S	S	R	S	S	S	S	S	S	S	S	S
ncbi	SAMN03647391	training	R	S	S	S	No result	S	No result	No result	No result	No result	No result	R	S	S	S	No result	S	S	S	No result	No result	No result
ncbi	SAMN03647392	training	R	S	S	S	No result	S	No result	No result	No result	No result	No result	R	S	S	S	No result	S	S	S	No result	No result	No result
ncbi	SAMN03647393	training	R	S	S	S	No result	S	No result	No result	No result	No result	No result	R	S	No result	S	S	S	S	S	S	S	S
ncbi	SAMN03647394	training	S	S	S	S	No result	No result	No result	No result	No result	No result	No result	S	S	S	S	No result	S	S	S	No result	No result	No result
ncbi	SAMN03647395	training	S	S	S	S	No result	No result	No result	No result	No result	No result	No result	S	S	No result	S	S	S	S	S	S	S	No result
ncbi	SAMN03647396	training	S	S	S	S	No result	No result	No result	No result	No result	No result	No result	S	S	S	S	S	S	S	S	S	S	S
ncbi	SAMN03647397	training	S	S	S	S	No result	No result	No result	No result	No result	No result	No result	S	S	S	S	S	S	S	S	S	S	S
ncbi	SAMN03647398	training	R	S	S	S	No result	S	No result	No result	No result	No result	No result	R	S	S	S	R	S	S	S	S	S	S
ncbi	SAMN03647399	training	S	R	S	S	S	S	S	S	S	S	S	S	R	S	S	S	S	S	S	S	S	S
ncbi	SAMN03647400	training	R	R	R	S	No result	R	R	No result	S	S	R	R	R	R	S	R	R	R	R	S	S	R
ncbi	SAMN03647401	training	R	S	R	S	S	No result	S	S	S	S	S	R	S	R	S	R	S	S	S	S	S	S
ncbi	SAMN03647402	training	R	S	S	S	No result	S	No result	No result	No result	No result	No result	R	S	S	S	R	S	S	S	No result	No result	No result
ncbi	SAMN03647403	training	S	S	S	S	No result	No result	No result	No result	No result	No result	No result	S	S	No result	S	S	S	S	S	S	S	S
ncbi	SAMN03647404	training	R	R	R	S	R	S	S	S	S	S	S	R	R	R	S	No result	S	S	S	No result	No result	No result
ncbi	SAMN03647405	training	S	S	S	S	No result	No result	No result	No result	No result	No result	No result	S	S	S	S	S	S	S	S	S	S	S
ncbi	SAMN03647406	training	S	S	S	S	No result	No result	No result	No result	No result	No result	No result	S	S	S	S	No result	No result	No result	No result	No result	No result	No result
ncbi	SAMN03647407	training	R	R	R	S	No result	S	No result	No result	No result	No result	No result	R	R	R	S	No result	S	S	S	No result	No result	No result
ncbi	SAMN03647408	training	S	S	S	S	No result	No result	No result	No result	No result	No result	No result	S	S	S	S	S	S	S	S	S	S	S
ncbi	SAMN03647409	training	S	S	S	S	No result	No result	No result	No result	No result	No result	No result	S	S	S	S	S	S	S	S	S	S	S
ncbi	SAMN03647410	training	S	S	S	S	No result	No result	No result	No result	No result	No result	No result	S	S	S	S	R	No result	S	S	S	S	No result
ncbi	SAMN03647411	training	R	R	S	R	No result	S	S	S	S	No result	S	R	R	S	R	R	S	S	S	No result	No result	No result
ncbi	SAMN03647412	training	S	R	R	No result	No result	R	R	R	S	S	S	S	R	R	R	S	R	R	R	S	S	S
ncbi	SAMN03647413	training	R	S	S	S	No result	S	No result	No result	No result	No result	No result	R	S	S	S	R	S	S	S	No result	No result	No result
ncbi	SAMN03647414	training	No result	No result	No result	S	No result	No result	No result	No result	No result	No result	No result	S	S	No result	S	No result	S	S	S	No result	No result	No result
ncbi	SAMN03647415	training	S	S	S	S	No result	No result	No result	No result	No result	No result	No result	S	S	S	S	No result	S	S	S	No result	No result	No result
ncbi	SAMN03647416	training	S	S	S	S	No result	No result	No result	No result	No result	No result	No result	S	S	No result	S	No result	S	S	S	No result	No result	No result
ncbi	SAMN03647417	training	S	S	S	S	No result	No result	No result	No result	No result	No result	No result	S	S	S	S	S	S	S	S	S	S	S
ncbi	SAMN03647418	training	R	S	S	S	No result	S	No result	No result	No result	No result	No result	R	S	R	S	S	S	S	S	S	S	S
ncbi	SAMN03647419	training	R	R	S	S	S	S	S	S	S	S	S	R	R	R	S	R	S	S	S	S	S	S
ncbi	SAMN03647420	training	S	S	S	S	No result	No result	No result	No result	No result	No result	No result	S	S	S	S	S	No result	No result	No result	S	S	S
ncbi	SAMN03647421	training	R	S	S	S	No result	S	No result	No result	No result	No result	No result	R	S	S	S	S	S	S	S	S	S	S
ncbi	SAMN03647422	training	R	S	S	S	No result	S	No result	No result	No result	No result	No result	R	S	S	S	No result	S	S	S	No result	No result	No result
ncbi	SAMN03647423	training	R	R	S	S	R	No result	R	R	R	R	R	R	R	No result	S	R	No result	R	R	R	R	R
ncbi	SAMN03647424	training	R	S	S	S	No result	S	No result	No result	No result	No result	No result	R	S	S	S	S	S	S	S	S	S	S
ncbi	SAMN03647425	training	S	S	S	S	No result	No result	No result	No result	No result	No result	No result	S	S	S	S	S	S	S	S	S	S	S
ncbi	SAMN03647426	training	S	S	S	S	No result	No result	No result	No result	No result	No result	No result	S	S	No result	S	S	S	S	S	S	S	S
ncbi	SAMN03647427	training	S	S	S	S	No result	No result	No result	No result	No result	No result	No result	S	S	No result	S	S	S	S	S	S	S	S
ncbi	SAMN03647428	training	S	S	S	S	No result	No result	No result	No result	No result	No result	No result	S	S	S	S	S	S	S	S	S	S	S
ncbi	SAMN03647429	training	S	S	S	S	No result	No result	No result	No result	No result	No result	No result	No result	S	S	R	S	S	S	S	S	S	S
ncbi	SAMN03647430	training	R	R	R	S	No result	S	S	S	R	R	R	R	R	R	S	R	S	S	S	R	R	R
ncbi	SAMN03647431	training	R	S	S	S	No result	S	No result	No result	No result	No result	No result	R	S	S	S	R	S	S	S	S	S	S
ncbi	SAMN03647432	training	R	S	S	S	No result	S	No result	No result	No result	No result	No result	R	R	S	S	No result	S	S	S	No result	No result	No result
ncbi	SAMN03647433	training	R	S	S	S	No result	S	No result	No result	No result	No result	No result	R	S	S	S	S	S	S	S	S	S	S
ncbi	SAMN03647434	training	R	S	S	S	No result	S	No result	No result	No result	No result	No result	R	S	S	S	R	S	S	S	No result	No result	No result
ncbi	SAMN03647435	training	S	S	S	S	No result	No result	No result	No result	No result	No result	No result	S	S	S	S	S	S	S	S	S	S	S
ncbi	SAMN03647436	training	S	S	S	S	No result	No result	No result	No result	No result	No result	No result	S	S	S	S	No result	No result	No result	No result	No result	No result	No result
ncbi	SAMN03647437	training	S	S	S	S	No result	No result	No result	No result	No result	No result	No result	S	S	No result	S	S	S	S	S	S	S	S
ncbi	SAMN03647438	training	S	S	S	S	No result	No result	No result	No result	No result	No result	No result	S	S	S	S	S	S	S	S	S	S	S
ncbi	SAMN03647439	training	S	S	S	S	No result	No result	No result	No result	No result	No result	No result	S	S	S	S	R	No result	No result	No result	No result	No result	No result
ncbi	SAMN03647440	training	R	R	R	S	No result	S	S	S	S	S	S	R	R	R	S	R	S	S	S	No result	No result	No result
ncbi	SAMN03647441	training	S	S	S	S	No result	No result	No result	No result	No result	No result	No result	S	S	S	S	S	S	S	S	S	S	S
ncbi	SAMN03647442	training	S	S	S	S	No result	No result	No result	No result	No result	No result	No result	S	S	S	S	S	S	S	S	S	S	S
ncbi	SAMN03647443	training	R	S	S	S	No result	S	No result	No result	No result	No result	No result	R	S	S	S	S	S	S	S	S	S	S
ncbi	SAMN03647444	training	R	S	S	S	No result	S	No result	No result	No result	No result	No result	R	S	S	S	No result	S	S	S	No result	No result	No result
ncbi	SAMN03647445	training	R	S	S	S	No result	S	No result	No result	No result	No result	No result	R	S	R	S	R	S	S	S	S	S	S
ncbi	SAMN03647446	training	S	S	S	S	No result	No result	No result	No result	No result	No result	No result	S	S	S	S	S	S	S	S	S	S	S
ncbi	SAMN03647447	training	S	S	S	S	No result	No result	No result	No result	No result	No result	No result	S	S	S	S	S	S	S	S	S	S	S
ncbi	SAMN03647448	training	S	S	S	S	No result	No result	No result	No result	No result	No result	No result	S	S	S	S	S	S	S	S	S	S	S
ncbi	SAMN03647449	training	S	S	S	S	No result	No result	No result	No result	No result	No result	No result	S	S	No result	S	No result	S	S	S	No result	No result	No result
ncbi	SAMN03647450	training	S	S	S	S	No result	No result	No result	No result	No result	No result	No result	S	S	S	S	S	S	S	S	S	S	S
ncbi	SAMN03647451	training	R	S	S	S	No result	S	No result	No result	No result	No result	No result	R	S	S	S	No result	S	S	S	No result	No result	No result
ncbi	SAMN03647452	training	S	S	S	S	No result	No result	No result	No result	No result	No result	No result	S	S	S	S	S	No result	R	R	S	S	S
ncbi	SAMN03647453	training	S	S	S	S	No result	No result	No result	No result	No result	No result	No result	S	S	S	S	S	S	S	S	S	S	S
ncbi	SAMN03647454	training	S	S	S	S	No result	No result	No result	No result	No result	No result	No result	S	S	S	S	S	S	S	S	S	S	S
ncbi	SAMN03647455	training	R	R	S	S	No result	S	S	S	S	S	S	R	R	S	S	R	S	S	S	No result	No result	No result
ncbi	SAMN03647456	training	R	S	S	S	No result	S	No result	No result	No result	No result	No result	R	R	S	S	R	S	S	S	S	S	S
ncbi	SAMN03647457	training	S	S	S	S	No result	No result	No result	No result	No result	No result	No result	S	S	S	S	No result	S	S	S	No result	No result	No result
ncbi	SAMN03647458	training	S	S	S	S	No result	No result	No result	No result	No result	No result	No result	S	S	S	S	R	S	S	S	S	S	S
ncbi	SAMN03647459	training	S	S	S	S	No result	No result	No result	No result	No result	No result	No result	S	S	S	S	S	S	S	S	S	S	S
ncbi	SAMN03647460	training	S	S	S	S	No result	No result	No result	No result	No result	No result	No result	S	S	S	S	S	S	S	S	S	S	S
ncbi	SAMN03647461	training	R	S	S	R	S	S	S	S	S	S	S	R	S	S	S	S	S	S	S	S	S	S
ncbi	SAMN03647462	training	R	S	S	S	No result	S	No result	No result	No result	No result	No result	R	S	S	S	S	S	S	S	S	S	S
ncbi	SAMN03647463	training	R	S	S	S	No result	S	No result	No result	No result	No result	No result	R	S	R	S	R	S	S	S	No result	No result	No result
ncbi	SAMN03647464	training	S	S	S	S	No result	No result	No result	No result	No result	No result	No result	S	S	S	S	S	S	S	S	S	S	S
ncbi	SAMN03647465	training	S	S	S	S	No result	No result	No result	No result	No result	No result	No result	S	S	S	S	S	S	S	S	S	S	S
ncbi	SAMN03647466	training	S	S	S	S	No result	No result	No result	No result	No result	No result	No result	S	S	S	S	No result	S	S	S	No result	No result	No result
ncbi	SAMN03647467	training	R	R	S	R	No result	No result	S	S	S	S	S	R	R	R	R	R	No result	S	S	No result	No result	No result
ncbi	SAMN03647468	training	R	S	S	S	No result	S	No result	No result	No result	No result	No result	R	S	S	S	S	S	S	S	S	S	S
ncbi	SAMN03647469	training	S	S	S	S	No result	No result	No result	No result	No result	No result	No result	S	S	S	S	S	S	S	S	S	S	S
ncbi	SAMN03647470	training	S	S	S	S	No result	No result	No result	No result	No result	No result	No result	S	S	S	S	S	S	S	S	S	S	No result
ncbi	SAMN03647471	training	S	S	S	S	No result	No result	No result	No result	No result	No result	No result	S	S	S	S	S	S	S	S	S	S	S
ncbi	SAMN03647472	training	S	S	S	S	No result	No result	No result	No result	No result	No result	No result	S	S	S	S	S	S	S	S	S	S	S
ncbi	SAMN03647473	training	R	S	S	S	No result	S	No result	No result	No result	No result	No result	R	S	S	S	R	S	S	S	No result	No result	No result
ncbi	SAMN03647474	training	R	R	S	S	No result	S	S	S	S	S	S	R	R	R	R	S	No result	No result	No result	S	S	S
ncbi	SAMN03647475	training	S	S	S	S	No result	No result	No result	No result	No result	No result	No result	S	S	S	S	S	S	S	S	S	S	S
ncbi	SAMN03647476	training	S	S	S	S	No result	No result	No result	No result	No result	No result	No result	S	S	S	S	S	S	S	S	S	S	S
ncbi	SAMN03647477	training	S	S	S	S	No result	No result	No result	No result	No result	No result	No result	S	S	No result	S	S	S	S	S	S	S	S
ncbi	SAMN03647478	training	S	S	S	S	No result	No result	No result	No result	No result	No result	No result	S	S	S	S	No result	S	S	S	No result	No result	No result
ncbi	SAMN03647479	training	R	R	R	R	R	S	S	S	S	S	S	R	R	R	R	R	S	S	S	S	S	S
ncbi	SAMN03647480	training	S	S	S	S	No result	No result	No result	No result	No result	No result	No result	R	S	S	S	No result	S	S	S	No result	No result	No result
ncbi	SAMN03647481	training	S	S	S	S	No result	No result	No result	No result	No result	No result	No result	S	S	S	S	S	S	S	S	S	S	S
ncbi	SAMN03647482	training	S	S	S	S	No result	No result	No result	No result	No result	No result	No result	S	S	S	S	S	No result	No result	No result	S	S	S
ncbi	SAMN03647483	training	S	S	S	S	No result	No result	No result	No result	No result	No result	No result	S	S	S	S	S	No result	S	S	S	S	S
ncbi	SAMN03647484	training	S	S	S	S	No result	No result	No result	No result	No result	No result	No result	S	S	S	S	S	S	S	S	S	S	S
ncbi	SAMN03647485	training	R	S	S	S	No result	S	No result	No result	No result	No result	No result	R	S	S	S	S	S	S	S	S	S	S
ncbi	SAMN03647486	training	S	S	S	S	No result	No result	No result	No result	No result	No result	No result	S	S	S	S	S	S	S	S	S	S	S
ncbi	SAMN03647487	training	S	S	S	S	No result	No result	No result	No result	No result	No result	No result	S	S	S	S	R	S	S	S	No result	No result	No result
ncbi	SAMN03647488	training	S	S	S	S	No result	No result	No result	No result	No result	No result	No result	S	S	S	S	S	S	S	S	S	S	S
ncbi	SAMN03647489	training	S	S	S	S	No result	No result	No result	No result	No result	No result	No result	S	S	No result	S	S	S	S	S	S	S	No result
ncbi	SAMN03647490	training	S	S	S	S	No result	No result	No result	No result	No result	No result	No result	S	S	S	S	S	S	S	S	S	S	No result
ncbi	SAMN03647491	training	S	S	S	S	No result	No result	No result	No result	No result	No result	No result	S	S	S	S	S	S	S	S	S	S	S
ncbi	SAMN03647492	training	S	S	S	S	No result	S	No result	No result	No result	No result	No result	S	S	S	S	No result	S	S	S	No result	No result	No result
ncbi	SAMN03647493	training	R	S	S	S	No result	S	No result	No result	No result	No result	No result	R	S	S	S	No result	S	S	S	No result	No result	No result
ncbi	SAMN03647494	training	R	S	S	S	No result	S	No result	No result	No result	No result	No result	R	S	S	S	No result	S	S	S	No result	No result	No result
ncbi	SAMN03647495	training	S	S	S	S	No result	No result	No result	No result	No result	No result	No result	S	S	S	S	S	S	S	S	S	S	S
ncbi	SAMN03647496	training	R	S	S	S	No result	S	No result	No result	No result	No result	No result	R	S	S	S	No result	S	S	S	No result	No result	No result
ncbi	SAMN03647497	training	R	R	S	S	No result	S	S	S	S	S	S	R	R	R	S	No result	S	S	S	No result	No result	No result
ncbi	SAMN03647498	training	R	S	S	S	No result	S	No result	No result	No result	No result	No result	R	S	S	S	No result	S	S	S	No result	No result	No result
ncbi	SAMN03647499	training	S	S	S	S	No result	No result	No result	No result	No result	No result	No result	S	S	S	S	R	S	S	S	No result	No result	No result
ncbi	SAMN03647500	training	S	S	S	S	No result	No result	No result	No result	No result	No result	No result	S	S	S	S	S	S	S	S	S	S	S
ncbi	SAMN03647501	training	S	S	S	S	No result	No result	No result	No result	No result	No result	No result	S	S	S	S	S	S	S	S	No result	No result	No result
ncbi	SAMN03647502	training	S	S	S	S	No result	No result	No result	No result	No result	No result	No result	S	S	S	S	S	S	S	S	S	S	S
ncbi	SAMN03647503	training	S	S	S	S	No result	No result	No result	No result	No result	No result	No result	S	S	S	S	S	S	S	S	S	S	S
ncbi	SAMN03647504	training	R	R	S	R	No result	S	S	S	S	S	S	R	R	R	R	R	S	S	S	S	S	S
ncbi	SAMN03647505	training	R	S	S	S	No result	S	No result	No result	No result	No result	No result	R	S	S	S	No result	S	S	S	No result	No result	No result
ncbi	SAMN03647506	training	S	S	S	S	No result	No result	No result	No result	No result	No result	No result	S	S	S	S	S	S	S	S	S	S	S
ncbi	SAMN03647507	training	S	S	S	S	No result	No result	No result	No result	No result	No result	No result	S	S	S	S	S	S	S	S	S	S	S
ncbi	SAMN03647508	training	R	R	R	S	R	S	S	S	S	S	S	R	S	R	S	R	S	S	S	S	S	S
ncbi	SAMN03647509	training	S	S	S	S	No result	No result	No result	No result	No result	No result	No result	S	S	S	S	No result	S	S	S	No result	No result	No result
ncbi	SAMN03647510	training	S	S	S	S	No result	No result	No result	No result	No result	No result	No result	S	S	S	S	S	S	S	S	S	S	S
ncbi	SAMN03647511	training	S	S	S	S	No result	No result	No result	No result	No result	No result	No result	S	S	No result	S	S	S	S	S	S	S	S
ncbi	SAMN03647512	training	S	S	S	S	No result	No result	No result	No result	No result	No result	No result	S	S	S	S	S	S	S	S	S	S	S
ncbi	SAMN03647513	training	R	S	S	S	No result	S	No result	No result	No result	No result	No result	R	S	S	S	S	S	S	S	S	S	S
ncbi	SAMN03647514	training	R	S	S	S	No result	S	No result	No result	No result	No result	No result	R	S	S	S	R	S	S	S	S	S	S
ncbi	SAMN03647515	training	R	S	S	S	No result	S	No result	No result	No result	No result	No result	R	S	S	S	R	S	S	S	S	S	S
ncbi	SAMN03647516	training	R	S	S	S	No result	S	No result	No result	No result	No result	No result	R	S	S	S	No result	S	S	S	No result	No result	No result
ncbi	SAMN03647517	training	R	S	S	S	No result	No result	No result	No result	No result	No result	No result	R	S	S	S	S	R	R	R	S	S	S
ncbi	SAMN03647518	training	S	S	S	S	No result	No result	No result	No result	No result	No result	No result	S	S	S	S	S	S	S	S	S	S	S
ncbi	SAMN03647519	training	S	S	S	S	No result	No result	No result	No result	No result	No result	No result	S	S	S	S	No result	S	S	S	No result	No result	No result
ncbi	SAMN03647520	training	S	S	S	S	No result	No result	No result	No result	No result	No result	No result	S	S	S	S	S	S	S	S	S	S	S
ncbi	SAMN03647521	training	S	S	S	S	No result	No result	No result	No result	No result	No result	No result	S	S	S	S	S	S	S	S	S	S	S
ncbi	SAMN03647522	training	R	R	S	S	S	S	S	S	S	S	S	R	R	R	S	R	S	S	S	No result	No result	No result
ncbi	SAMN03647523	training	R	S	S	S	No result	S	No result	No result	No result	No result	No result	R	S	S	S	R	S	S	S	No result	No result	No result
ncbi	SAMN03647524	training	R	S	S	S	No result	S	No result	No result	No result	No result	No result	R	S	R	S	No result	S	S	S	No result	No result	No result
ncbi	SAMN03647525	training	R	R	R	R	R	S	S	S	S	S	S	R	R	R	R	R	No result	No result	No result	S	S	R
ncbi	SAMN03647526	training	R	S	S	S	No result	S	No result	No result	No result	No result	No result	R	S	S	S	R	S	S	S	No result	No result	No result
ncbi	SAMN03647527	training	S	S	S	No result	No result	No result	No result	No result	No result	No result	No result	S	S	S	S	S	S	S	S	S	S	S
ncbi	SAMN03647528	training	S	S	S	S	No result	No result	No result	No result	No result	No result	No result	S	S	S	S	S	S	S	S	S	S	S
ncbi	SAMN03647529	training	S	S	S	S	No result	No result	No result	No result	No result	No result	No result	S	S	S	S	S	S	S	S	S	S	S
ncbi	SAMN03647530	training	S	S	S	S	No result	No result	No result	No result	No result	No result	No result	S	S	S	S	S	S	S	S	S	S	S
ncbi	SAMN03647531	training	S	S	S	S	No result	No result	No result	No result	No result	No result	No result	S	S	S	S	S	S	S	S	S	S	S
ncbi	SAMN03647532	training	R	S	S	S	No result	S	No result	No result	No result	No result	No result	R	S	S	S	R	S	No result	No result	No result	No result	No result
ncbi	SAMN03647533	training	S	S	S	S	No result	No result	No result	No result	No result	No result	No result	S	S	S	S	S	S	S	S	S	S	S
ncbi	SAMN03647534	training	S	S	S	S	No result	No result	No result	No result	No result	No result	No result	S	S	S	S	S	S	S	S	S	S	S
ncbi	SAMN03647535	training	S	S	S	S	No result	No result	No result	No result	No result	No result	No result	S	S	S	S	S	S	S	S	S	S	S
ncbi	SAMN03647536	training	S	S	S	S	No result	No result	No result	No result	No result	No result	No result	S	S	S	S	S	S	S	S	S	S	S
ncbi	SAMN03647537	training	S	S	S	S	No result	No result	No result	No result	No result	No result	No result	S	S	S	S	No result	S	S	S	No result	No result	No result
ncbi	SAMN03647538	training	S	S	S	S	No result	No result	No result	No result	No result	No result	No result	S	S	S	S	S	S	S	S	No result	No result	S
ncbi	SAMN03647539	training	S	S	S	S	No result	No result	No result	No result	No result	No result	No result	S	S	S	S	S	S	S	S	S	S	S
ncbi	SAMN03647540	training	R	R	S	S	R	No result	S	S	S	S	S	R	R	S	S	R	S	S	S	S	S	S
ncbi	SAMN03647541	training	R	R	S	S	No result	S	S	S	S	S	S	R	R	R	S	No result	S	S	S	No result	No result	No result
ncbi	SAMN03647542	training	R	S	S	S	No result	S	No result	No result	No result	No result	No result	R	S	S	S	R	S	S	S	No result	No result	No result
ncbi	SAMN03647543	training	R	S	S	S	S	S	S	S	S	S	S	R	S	No result	S	S	S	S	S	S	S	S
ncbi	SAMN03647544	training	S	S	S	S	No result	No result	No result	No result	No result	No result	No result	S	S	S	S	S	No result	No result	No result	S	S	S
ncbi	SAMN03647545	training	S	S	S	S	No result	No result	No result	No result	No result	No result	No result	S	S	S	S	S	S	S	S	S	S	S
ncbi	SAMN03647546	training	S	S	S	S	No result	No result	No result	No result	No result	No result	No result	S	S	S	S	S	S	S	S	S	S	S
ncbi	SAMN03647547	training	R	S	S	S	No result	S	No result	No result	No result	No result	No result	R	S	S	S	R	S	S	S	No result	No result	No result
ncbi	SAMN03647548	training	S	S	S	S	No result	No result	No result	No result	No result	No result	No result	S	S	S	S	S	S	S	S	S	S	S
ncbi	SAMN03647549	training	R	R	S	R	S	R	R	R	S	S	S	R	R	R	R	S	R	R	R	S	S	S
ncbi	SAMN03647550	training	R	S	S	S	No result	S	No result	No result	No result	No result	No result	R	S	S	S	S	S	S	S	S	S	S
ncbi	SAMN03647551	training	S	S	S	S	No result	No result	No result	No result	No result	No result	No result	S	S	S	S	S	S	S	S	S	S	S
ncbi	SAMN03647552	training	S	S	S	S	No result	No result	No result	No result	No result	No result	No result	S	S	S	S	S	S	S	S	S	S	S
ncbi	SAMN03647553	training	S	S	S	S	No result	No result	No result	No result	No result	No result	No result	S	S	S	S	R	No result	S	S	S	S	No result
ncbi	SAMN03647554	training	S	S	S	S	No result	S	No result	No result	No result	No result	No result	S	S	S	S	S	S	S	S	S	S	S
ncbi	SAMN03647555	training	S	S	S	S	No result	No result	No result	No result	No result	No result	No result	S	S	S	S	No result	S	S	S	No result	No result	No result
ncbi	SAMN03647556	training	R	S	S	S	No result	S	No result	No result	No result	No result	No result	R	S	S	S	S	S	S	S	S	S	S
ncbi	SAMN03647557	training	S	S	S	S	No result	No result	No result	No result	No result	No result	No result	S	S	S	S	S	S	S	S	S	S	S
ncbi	SAMN03647558	training	R	R	R	R	No result	S	S	S	S	S	S	R	R	R	R	R	S	S	S	S	S	S
ncbi	SAMN03647559	training	R	S	S	S	No result	R	No result	No result	No result	No result	No result	R	S	S	S	S	R	R	R	S	S	S
ncbi	SAMN03647560	training	R	R	No result	R	R	S	S	S	S	S	S	R	R	R	R	R	S	S	S	S	S	S
ncbi	SAMN03647561	training	R	R	S	S	No result	S	S	S	S	S	S	R	R	S	S	S	S	S	S	S	S	S
ncbi	SAMN03647562	training	S	R	R	R	R	R	R	R	S	S	S	S	R	R	R	S	R	R	R	S	S	S
ncbi	SAMN03647563	training	R	R	No result	S	No result	No result	No result	No result	No result	No result	No result	R	R	S	S	R	S	S	S	S	S	S
ncbi	SAMN03647564	training	R	S	S	S	No result	S	No result	No result	No result	No result	No result	R	S	S	S	S	S	S	S	S	S	S
ncbi	SAMN03647565	training	R	R	S	R	R	S	S	S	S	S	S	R	R	R	R	R	S	R	R	S	S	S
ncbi	SAMN03647566	training	R	S	S	S	No result	S	No result	No result	No result	No result	No result	R	S	S	S	R	S	S	S	No result	No result	No result
ncbi	SAMN03647567	training	R	S	S	S	No result	S	No result	No result	No result	No result	No result	R	S	S	S	No result	S	S	S	No result	No result	No result
ncbi	SAMN03647568	training	R	S	S	S	No result	S	No result	No result	No result	No result	No result	R	S	S	S	S	S	S	S	S	S	S
ncbi	SAMN03647569	training	No result	S	S	S	No result	S	No result	No result	No result	No result	No result	R	S	S	S	No result	S	S	S	No result	No result	No result
ncbi	SAMN03647570	training	R	S	S	S	No result	S	No result	No result	No result	No result	No result	R	S	S	S	No result	S	S	S	No result	No result	No result
ncbi	SAMN03647571	training	S	R	S	S	No result	S	No result	No result	No result	No result	No result	S	R	No result	S	S	S	S	S	S	S	S
ncbi	SAMN03647572	training	R	S	S	S	No result	S	No result	No result	No result	No result	No result	R	S	No result	S	S	S	S	S	S	S	S
ncbi	SAMN03647573	training	R	R	R	R	S	No result	S	S	S	S	S	R	R	R	R	R	S	S	S	No result	No result	No result
ebi	ERS389344	training	S	S	S	R	S	No result	No result	No result	No result	No result	No result	S	S	No result	R	S	No result	No result	S	S	S	No result
ebi	ERS389345	training	S	S	S	S	S	No result	No result	No result	No result	No result	No result	S	S	S	S	S	S	S	S	S	S	S
ncbi	SAMN03647574	training	S	S	S	S	S	No result	No result	No result	No result	No result	No result	S	S	S	S	S	S	S	S	S	S	S
ebi	ERS389347	training	S	S	S	S	S	No result	No result	No result	No result	No result	No result	S	S	S	S	S	S	S	S	S	S	S
ebi	ERS389348	training	S	S	S	S	S	No result	No result	No result	No result	No result	No result	S	S	S	S	S	S	S	S	S	S	S
ebi	ERS389349	training	S	S	S	S	S	No result	No result	No result	No result	No result	No result	S	S	S	S	S	S	S	S	No result	No result	No result
ncbi	SAMN03647575	training	R	R	S	S	R	No result	S	S	S	S	S	R	R	S	S	R	S	S	S	No result	No result	No result
ncbi	SAMN03647576	training	S	S	S	S	S	No result	No result	No result	No result	No result	No result	S	S	S	S	S	No result	No result	No result	No result	No result	No result
ebi	ERS389350	training	S	S	S	S	S	No result	No result	No result	No result	No result	No result	S	S	S	S	S	S	S	S	S	S	S
ncbi	SAMN03647577	training	S	S	S	S	S	No result	No result	No result	No result	No result	No result	S	S	S	S	S	S	S	S	S	S	S
ebi	ERS389351	training	S	S	S	S	S	No result	No result	No result	No result	No result	No result	S	S	No result	S	S	S	S	S	S	S	S
ebi	ERS389352	training	S	S	S	S	S	No result	No result	No result	No result	No result	No result	S	S	S	S	S	S	S	S	S	S	S
ebi	ERS389353	training	S	S	S	S	S	No result	No result	No result	No result	No result	No result	S	S	No result	S	S	S	No result	No result	S	S	S
ebi	ERS389354	training	R	S	S	S	R	S	No result	No result	No result	No result	No result	R	S	S	S	R	S	S	S	No result	No result	No result
ebi	ERS389355	training	S	S	S	S	S	No result	No result	No result	No result	No result	No result	S	S	S	S	S	No result	No result	No result	S	S	S
ebi	ERS389356	training	S	S	S	S	S	No result	No result	No result	No result	No result	No result	S	S	S	S	S	S	S	S	S	S	S
ebi	ERS389357	training	R	S	S	S	S	No result	No result	No result	No result	No result	No result	R	S	S	S	S	S	S	S	S	S	S
ebi	ERS389358	training	S	S	S	S	S	No result	No result	No result	No result	No result	No result	S	S	S	S	S	S	S	S	S	S	S
ebi	ERS389359	training	S	S	S	S	S	No result	No result	No result	No result	No result	No result	S	S	S	S	S	S	S	S	S	S	S
ebi	ERS389360	training	S	S	S	S	S	No result	No result	No result	No result	No result	No result	S	S	S	S	S	S	S	S	S	S	S
ebi	ERS389361	training	S	S	S	S	S	No result	No result	No result	No result	No result	No result	S	S	S	S	S	S	S	S	S	S	S
ebi	ERS389362	training	S	S	S	S	S	No result	No result	No result	No result	No result	No result	S	S	S	S	S	No result	No result	No result	S	S	S
ebi	ERS389363	training	S	S	S	S	S	No result	No result	No result	No result	No result	No result	S	S	S	S	S	S	S	S	S	S	S
ebi	ERS389364	training	S	S	S	S	R	No result	No result	No result	No result	No result	No result	S	S	S	S	R	S	S	S	S	S	S
ebi	ERS389365	training	S	S	S	S	S	No result	No result	No result	No result	No result	No result	S	S	S	S	R	S	S	S	No result	No result	No result
ebi	ERS389366	training	S	S	S	S	S	No result	No result	No result	No result	No result	No result	S	S	S	S	S	S	S	S	S	S	S
ebi	ERS389367	training	S	S	S	S	S	No result	No result	No result	No result	No result	No result	S	S	S	S	S	S	S	S	S	S	S
ncbi	SAMN03647578	training	S	S	S	S	R	No result	No result	No result	No result	No result	No result	S	S	S	S	R	S	S	S	No result	No result	No result
ebi	ERS389369	training	S	S	S	S	S	No result	No result	No result	No result	No result	No result	S	S	S	S	S	S	S	S	S	S	S
ncbi	SAMN03647579	training	S	S	S	S	S	No result	No result	No result	No result	No result	No result	S	S	S	S	S	S	S	S	S	S	S
ebi	ERS389371	training	S	S	S	S	S	No result	No result	No result	No result	No result	No result	S	S	S	S	S	S	S	S	S	S	S
ebi	ERS389372	training	S	S	S	S	S	No result	No result	No result	No result	No result	No result	S	S	S	S	S	S	S	S	S	S	S
ncbi	SAMN03647580	training	S	S	S	S	S	No result	No result	No result	No result	No result	No result	S	S	S	S	S	S	S	S	S	S	S
ebi	ERS389373	training	S	S	S	S	S	No result	No result	No result	No result	No result	No result	S	S	No result	S	No result	No result	No result	No result	No result	No result	No result
ebi	ERS389374	training	S	S	S	S	S	No result	No result	No result	No result	No result	No result	S	S	S	S	S	S	S	S	S	S	S
ebi	ERS389375	training	S	S	S	S	S	No result	No result	No result	No result	No result	No result	S	S	S	No result	S	No result	No result	No result	S	S	S
ebi	ERS389376	training	S	S	S	S	S	No result	No result	No result	No result	No result	No result	No result	S	S	S	S	S	S	S	S	S	S
ncbi	SAMN03647581	training	S	S	S	S	S	No result	No result	No result	No result	No result	No result	S	S	S	S	S	No result	No result	No result	S	S	S
ebi	ERS389377	training	S	S	S	S	S	No result	No result	No result	No result	No result	No result	S	S	S	S	S	S	S	S	S	S	S
ncbi	SAMN03647582	training	S	S	S	S	S	No result	No result	No result	No result	No result	No result	S	S	S	S	S	S	S	S	S	S	S
ebi	ERS389379	training	S	S	S	S	S	No result	No result	No result	No result	No result	No result	S	S	S	S	S	S	S	S	S	S	S
ebi	ERS389380	training	R	S	S	S	S	No result	S	S	S	S	S	R	S	S	S	R	S	S	S	No result	No result	No result
ebi	ERS389381	training	S	S	S	S	S	No result	No result	No result	No result	No result	No result	S	S	S	S	S	No result	No result	No result	S	S	S
ebi	ERS389382	training	S	S	S	S	S	No result	No result	No result	No result	No result	No result	S	S	S	S	S	S	S	S	S	S	S
ebi	ERS389383	training	S	S	S	S	S	No result	No result	No result	No result	No result	No result	S	S	S	S	S	S	S	S	S	S	S
ncbi	SAMN03647583	training	S	S	S	S	S	No result	No result	No result	No result	No result	No result	S	S	S	S	S	S	S	S	S	S	S
ebi	ERS389384	training	S	S	S	S	S	No result	No result	No result	No result	No result	No result	S	S	S	S	S	S	S	S	S	S	S
ebi	ERS389385	training	S	S	S	S	S	No result	No result	No result	No result	No result	No result	S	S	S	S	S	S	S	S	S	S	S
ncbi	SAMN03647584	training	S	S	S	S	S	No result	No result	No result	No result	No result	No result	S	S	S	S	S	S	S	S	S	S	S
ebi	ERS389387	training	S	S	S	S	S	No result	No result	No result	No result	No result	No result	S	S	S	S	S	S	S	S	S	S	S
ebi	ERS389388	training	S	S	S	S	S	No result	No result	No result	No result	No result	No result	S	S	No result	S	S	S	S	S	S	S	S
ebi	ERS389389	training	S	S	R	S	S	No result	No result	No result	No result	No result	No result	S	S	No result	S	S	S	S	S	No result	No result	No result
ebi	ERS389390	training	S	S	S	S	S	No result	No result	No result	No result	No result	No result	S	S	S	S	S	No result	No result	No result	No result	No result	No result
ebi	ERS389391	training	S	S	S	S	S	No result	No result	No result	No result	No result	No result	S	S	S	S	R	S	S	S	No result	No result	No result
ebi	ERS389392	training	S	S	S	S	S	No result	No result	No result	No result	No result	No result	S	S	S	S	S	S	S	S	S	S	S
ebi	ERS389393	training	S	S	S	S	S	No result	No result	No result	No result	No result	No result	S	S	S	S	S	S	S	S	S	S	S
ncbi	SAMN03647585	training	S	S	S	S	S	No result	No result	No result	No result	No result	No result	S	S	S	S	S	No result	No result	No result	No result	No result	No result
ebi	ERS389394	training	S	S	S	S	S	No result	No result	No result	No result	No result	No result	S	S	S	S	S	S	S	S	S	S	S
ncbi	SAMN03647586	training	S	S	S	S	S	No result	No result	No result	No result	No result	No result	S	S	S	S	S	S	S	S	S	S	S
ebi	ERS389395	training	S	S	S	S	S	No result	No result	No result	No result	No result	No result	S	S	S	S	S	S	S	S	S	S	S
ncbi	SAMN03647587	training	S	S	S	S	S	No result	No result	No result	No result	No result	No result	S	S	S	S	S	S	S	S	S	S	S
ebi	ERS389397	training	S	S	S	S	S	No result	No result	No result	No result	No result	No result	S	S	S	S	S	No result	No result	No result	No result	No result	No result
ebi	ERS389398	training	S	S	S	S	S	No result	No result	No result	No result	No result	No result	S	S	S	S	S	No result	No result	No result	S	S	S
ebi	ERS389399	training	S	S	S	S	S	No result	No result	No result	No result	No result	No result	S	S	S	S	S	S	S	S	S	S	S
ebi	ERS389400	training	S	S	S	S	S	No result	No result	No result	No result	No result	No result	S	S	S	S	S	S	S	S	S	S	S
ebi	ERS389401	training	S	S	S	S	S	No result	No result	No result	No result	No result	No result	S	S	S	S	No result	S	S	S	No result	No result	No result
ebi	ERS389402	training	S	S	S	S	S	No result	No result	No result	No result	No result	No result	S	S	S	S	S	S	S	S	S	S	S
ncbi	SAMN03647588	training	S	S	S	S	S	No result	No result	No result	No result	No result	No result	S	S	S	S	S	S	S	S	S	S	S
ncbi	SAMN03647589	training	S	S	S	S	S	No result	No result	No result	No result	No result	No result	S	S	S	S	S	S	S	S	S	S	S
ebi	ERS389403	training	S	S	S	S	S	No result	No result	No result	No result	No result	No result	S	S	S	S	S	S	S	S	S	S	S
ncbi	SAMN03647590	training	R	S	S	S	S	No result	No result	No result	No result	No result	No result	R	S	S	S	S	S	S	S	S	S	S
ebi	ERS389404	training	S	S	S	S	S	No result	No result	No result	No result	No result	No result	S	S	S	S	S	S	S	S	No result	No result	No result
ebi	ERS389405	training	S	S	S	S	S	No result	No result	No result	No result	No result	No result	S	S	S	S	S	S	S	S	S	S	S
ebi	ERS389406	training	S	S	S	R	S	No result	No result	No result	No result	No result	No result	S	S	S	S	R	S	S	S	No result	No result	No result
ebi	ERS389407	training	S	S	S	S	S	No result	No result	No result	No result	No result	No result	S	S	S	S	S	S	S	S	S	S	S
ncbi	SAMN03647591	training	S	S	S	S	S	No result	No result	No result	No result	No result	No result	S	S	S	S	S	S	S	S	S	S	S
ebi	ERS389408	training	S	S	S	S	S	No result	No result	No result	No result	No result	No result	S	S	S	S	S	S	S	S	S	S	S
ncbi	SAMN03647592	training	R	R	R	R	R	No result	R	R	S	S	R	R	R	R	R	R	No result	R	R	S	S	R
ncbi	SAMN03647593	training	S	S	S	S	S	No result	No result	No result	No result	No result	No result	S	S	S	S	S	S	S	S	S	S	S
ncbi	SAMN03647594	training	S	S	S	S	S	No result	No result	No result	No result	No result	No result	S	S	S	S	S	S	S	S	S	S	S
ncbi	SAMN03647595	training	S	S	S	S	S	No result	No result	No result	No result	No result	No result	No result	S	S	S	S	S	S	S	S	S	S
ncbi	SAMN03647596	training	S	S	S	S	S	No result	No result	No result	No result	No result	No result	S	S	S	S	S	S	S	S	S	S	S
ebi	ERS389409	training	S	S	S	S	S	No result	No result	No result	No result	No result	No result	S	S	S	S	R	No result	S	S	S	S	No result
ebi	ERS389410	training	S	S	S	S	S	No result	No result	No result	No result	No result	No result	S	S	S	S	S	S	S	S	S	S	S
ebi	ERS389411	training	S	S	S	S	S	No result	No result	No result	No result	No result	No result	S	S	S	S	S	S	S	S	S	S	S
ebi	ERS389412	training	S	S	S	S	S	No result	No result	No result	No result	No result	No result	S	S	S	S	S	S	S	S	S	S	S
ncbi	SAMN03647597	training	S	S	S	S	S	No result	No result	No result	No result	No result	No result	S	S	S	S	S	S	S	S	S	S	S
ncbi	SAMN03647598	training	S	S	S	S	S	No result	No result	No result	No result	No result	No result	S	S	S	S	S	S	S	S	S	S	S
ebi	ERS389413	training	S	S	S	S	S	No result	No result	No result	No result	No result	No result	S	S	S	S	S	S	S	S	S	S	S
ncbi	SAMN03647599	training	S	S	S	S	S	No result	No result	No result	No result	No result	No result	S	S	No result	S	S	S	S	S	S	S	S
ebi	ERS389415	training	S	S	S	S	S	No result	No result	No result	No result	No result	No result	S	S	S	S	S	S	S	S	S	S	S
ebi	ERS389416	training	S	S	S	S	S	No result	No result	No result	No result	No result	No result	S	S	S	S	S	S	S	S	S	S	S
ebi	ERS389417	training	S	S	S	S	S	No result	No result	No result	No result	No result	No result	S	S	S	S	S	S	S	S	No result	No result	No result
ebi	ERS389418	training	S	S	S	R	S	No result	No result	No result	No result	No result	No result	S	S	No result	R	S	No result	No result	S	S	S	No result
ebi	ERS389419	training	S	S	S	S	S	No result	No result	No result	No result	No result	No result	S	S	S	S	S	S	S	S	S	S	S
ebi	ERS389420	training	S	S	S	S	No result	No result	No result	No result	No result	No result	No result	S	S	S	S	S	No result	No result	No result	S	S	S
ncbi	SAMN03647600	training	S	S	S	S	S	No result	No result	No result	No result	No result	No result	S	S	No result	S	S	S	S	S	S	S	S
ebi	ERS389421	training	S	S	S	S	S	No result	No result	No result	No result	No result	No result	S	S	S	S	S	S	S	S	S	S	S
ncbi	SAMN03647601	training	S	S	S	S	S	No result	No result	No result	No result	No result	No result	S	S	S	S	S	S	S	S	S	S	S
ebi	ERS389422	training	S	S	S	S	S	No result	No result	No result	No result	No result	No result	S	S	S	S	S	S	S	S	S	S	S
ebi	ERS389423	training	S	S	S	S	S	No result	No result	No result	No result	No result	No result	S	S	S	S	S	S	S	S	S	S	S
ebi	ERS389424	training	S	S	S	S	S	No result	No result	No result	No result	No result	No result	S	S	S	S	S	S	S	S	S	S	S
ebi	ERS389425	training	S	S	S	S	S	No result	No result	No result	No result	No result	No result	S	S	S	S	S	S	S	S	S	S	S
ncbi	SAMN03647602	training	R	R	R	S	R	No result	S	S	S	S	S	R	R	R	S	R	S	S	S	S	S	S
ncbi	SAMN03647603	training	S	S	S	S	S	No result	No result	No result	No result	No result	No result	S	S	S	S	S	S	S	S	S	S	S
ebi	ERS389426	training	S	S	S	S	S	No result	No result	No result	No result	No result	No result	S	S	S	S	S	S	S	S	S	S	S
ncbi	SAMN03647604	training	S	S	S	S	S	No result	No result	No result	No result	No result	No result	S	S	S	S	S	S	S	S	S	S	S
ebi	ERS389427	training	S	R	S	S	S	No result	S	S	S	S	S	S	R	S	S	S	S	S	S	S	S	S
ebi	ERS389428	training	S	S	S	S	S	No result	No result	No result	No result	No result	No result	S	S	S	S	S	S	S	S	S	S	S
ncbi	SAMN03647605	training	R	R	S	R	S	No result	No result	No result	No result	No result	No result	R	R	R	R	S	S	S	S	S	S	S
ebi	ERS389429	training	S	S	S	S	S	No result	No result	No result	No result	No result	No result	S	S	S	S	S	No result	No result	No result	No result	No result	No result
ebi	ERS389430	training	S	S	S	S	S	No result	No result	No result	No result	No result	No result	S	S	S	S	S	S	S	S	S	S	S
ebi	ERS389431	training	S	S	S	S	S	No result	No result	No result	No result	No result	No result	S	S	No result	S	S	S	S	S	No result	No result	No result
ebi	ERS389432	training	S	S	S	S	S	No result	No result	No result	No result	No result	No result	S	S	S	S	S	S	S	S	No result	No result	No result
ebi	ERS389433	training	S	S	S	S	S	No result	No result	No result	No result	No result	No result	S	S	S	S	S	S	S	S	S	S	S
ebi	ERS389434	training	S	S	S	S	S	No result	No result	No result	No result	No result	No result	S	S	S	S	S	S	S	S	S	S	S
ncbi	SAMN03647606	training	S	S	S	S	S	No result	No result	No result	No result	No result	No result	S	S	S	S	S	S	S	S	No result	No result	No result
ebi	ERS389435	training	S	S	S	S	S	No result	No result	No result	No result	No result	No result	S	S	S	S	S	No result	No result	No result	S	S	S
ebi	ERS389436	training	S	S	S	S	S	No result	No result	No result	No result	No result	No result	S	S	S	S	R	S	S	S	S	S	S
ncbi	SAMN03647607	training	S	S	S	S	R	No result	No result	No result	No result	No result	No result	S	S	No result	S	R	S	S	S	No result	No result	No result
ebi	ERS389437	training	S	S	S	S	S	No result	No result	No result	No result	No result	No result	S	S	S	S	S	S	S	S	S	S	S
ebi	ERS389438	training	S	S	S	S	S	No result	No result	No result	No result	No result	No result	S	S	S	S	S	S	S	S	S	S	S
ncbi	SAMN03647608	training	S	S	S	S	S	No result	No result	No result	No result	No result	No result	S	S	S	S	S	S	S	S	S	S	S
ncbi	SAMN03647609	training	S	S	S	S	S	No result	No result	No result	No result	No result	No result	S	S	S	S	S	S	S	S	S	S	S
ebi	ERS389439	training	S	S	S	S	S	No result	No result	No result	No result	No result	No result	S	S	S	S	S	S	S	S	S	S	S
ncbi	SAMN03647610	training	S	S	S	S	S	No result	No result	No result	No result	No result	No result	S	S	S	S	S	S	S	S	S	S	S
ncbi	SAMN03647611	training	S	S	S	S	S	No result	No result	No result	No result	No result	No result	S	S	S	S	S	S	S	S	S	S	S
ncbi	SAMN03647612	training	S	S	S	S	S	No result	No result	No result	No result	No result	No result	S	S	S	S	S	S	S	S	S	S	S
ebi	ERS389441	training	S	S	S	S	S	No result	No result	No result	No result	No result	No result	S	S	S	S	S	S	S	S	S	S	S
ncbi	SAMN03647613	training	S	S	S	S	S	No result	No result	No result	No result	No result	No result	S	S	S	S	S	S	S	S	S	S	S
ncbi	SAMN03647614	training	S	S	S	S	No result	No result	No result	No result	No result	No result	No result	S	S	No result	S	S	S	S	S	S	S	S
ncbi	SAMN03647615	training	S	S	S	S	S	No result	No result	No result	No result	No result	No result	S	S	S	S	S	S	S	S	S	S	S
ebi	ERS389445	training	S	S	S	S	S	No result	No result	No result	No result	No result	No result	S	S	S	S	S	S	S	S	No result	No result	No result
ebi	ERS389447	training	S	S	S	S	S	No result	No result	No result	No result	No result	No result	S	S	S	S	S	S	S	S	No result	No result	No result
ebi	ERS389448	training	S	S	S	S	No result	No result	No result	No result	No result	No result	No result	S	S	S	S	S	S	S	S	S	S	S
ncbi	SAMN03647616	training	S	S	S	S	S	No result	No result	No result	No result	No result	No result	S	S	S	S	S	S	S	S	S	S	S
ncbi	SAMN03647617	training	S	S	S	S	S	No result	No result	No result	No result	No result	No result	S	S	S	S	S	No result	No result	No result	S	S	S
ebi	ERS389449	training	S	S	S	S	S	No result	No result	No result	No result	No result	No result	S	S	S	S	S	No result	R	R	No result	No result	No result
ncbi	SAMN03647618	training	S	S	S	S	S	No result	No result	No result	No result	No result	No result	S	S	S	S	S	S	S	S	S	S	S
ncbi	SAMN03647619	training	R	S	S	S	S	No result	No result	No result	No result	No result	No result	R	S	S	S	S	S	S	S	S	S	S
ebi	ERS389450	training	S	S	S	S	S	No result	No result	No result	No result	No result	No result	S	S	No result	S	S	No result	No result	No result	S	S	S
ncbi	SAMN03647620	training	S	S	S	S	S	No result	No result	No result	No result	No result	No result	S	S	S	S	S	S	S	S	No result	No result	No result
ebi	ERS389451	training	S	S	S	S	S	No result	No result	No result	No result	No result	No result	S	S	S	S	S	S	S	S	S	S	S
ebi	ERS389452	training	S	S	S	S	S	No result	No result	No result	No result	No result	No result	S	S	S	S	S	S	S	S	S	S	S
ncbi	SAMN03647621	training	S	S	S	S	S	No result	No result	No result	No result	No result	No result	S	S	S	S	S	S	S	S	S	S	S
ncbi	SAMN03647622	training	S	S	S	S	S	No result	No result	No result	No result	No result	No result	S	S	S	S	S	S	S	S	S	S	S
ebi	ERS389455	training	S	S	S	S	S	No result	No result	No result	No result	No result	No result	S	S	S	S	S	S	S	S	S	S	S
ebi	ERS389456	training	S	S	S	S	S	No result	No result	No result	No result	No result	No result	S	S	No result	S	S	S	No result	No result	S	S	S
ncbi	SAMN03647623	training	S	S	S	S	S	No result	No result	No result	No result	No result	No result	S	S	S	S	S	S	S	S	S	S	S
ebi	ERS389458	training	S	S	S	S	S	No result	No result	No result	No result	No result	No result	S	S	S	S	S	S	S	S	S	S	S
ebi	ERS389462	training	R	S	S	R	S	No result	S	S	S	S	S	R	S	No result	S	No result	S	S	S	No result	No result	No result
ebi	ERS389463	training	S	S	S	S	S	No result	No result	No result	No result	No result	No result	S	S	S	S	S	R	R	R	S	S	S
ncbi	SAMN03647624	training	S	S	S	S	S	No result	No result	No result	No result	No result	No result	S	S	S	S	R	S	S	S	No result	No result	No result
ebi	ERS389464	training	S	S	S	S	S	No result	No result	No result	No result	No result	No result	S	S	S	S	S	S	S	S	S	S	S
ebi	ERS389465	training	S	S	S	S	S	No result	No result	No result	No result	No result	No result	S	S	S	S	S	No result	No result	No result	No result	No result	No result
ebi	ERS389467	training	S	S	S	S	S	No result	No result	No result	No result	No result	No result	S	S	S	S	S	S	S	S	S	S	No result
ebi	ERS389468	training	S	S	S	S	S	No result	No result	No result	No result	No result	No result	S	S	S	S	S	S	S	S	S	S	S
ncbi	SAMN03647625	training	S	S	S	S	S	No result	No result	No result	No result	No result	No result	S	S	S	S	S	S	S	S	S	S	S
ncbi	SAMN03647626	training	R	S	S	S	S	No result	No result	No result	No result	No result	No result	R	S	No result	S	S	S	S	S	S	S	S
ebi	ERS389469	training	S	S	S	S	S	No result	No result	No result	No result	No result	No result	S	S	S	S	S	S	S	S	S	S	S
ebi	ERS389470	training	S	S	S	S	S	No result	No result	No result	No result	No result	No result	S	S	S	S	S	S	S	S	S	S	S
ncbi	SAMN03647627	training	S	S	S	S	S	No result	No result	No result	No result	No result	No result	S	S	S	S	S	S	S	S	S	S	S
ebi	ERS389471	training	S	S	S	S	S	No result	No result	No result	No result	No result	No result	S	S	S	S	S	S	S	S	S	S	S
ncbi	SAMN03647628	training	S	S	S	S	S	No result	No result	No result	No result	No result	No result	S	S	S	S	S	S	S	S	S	S	S
ebi	ERS389472	training	S	S	S	S	S	No result	No result	No result	No result	No result	No result	S	S	S	S	S	S	S	S	S	S	S
ebi	ERS389473	training	S	S	S	S	S	No result	No result	No result	No result	No result	No result	S	S	S	S	S	R	R	R	S	S	S
ebi	ERS389474	training	S	S	S	S	S	No result	No result	No result	No result	No result	No result	S	S	S	S	S	S	S	S	S	S	S
ncbi	SAMN03647629	training	S	S	S	S	S	No result	No result	No result	No result	No result	No result	S	S	S	S	S	S	S	S	S	S	S
ebi	ERS389475	training	R	No result	R	S	S	No result	S	S	R	R	R	R	R	R	S	No result	No result	S	S	R	R	R
ebi	ERS389476	training	S	S	S	S	S	No result	No result	No result	No result	No result	No result	S	S	S	S	S	S	S	S	S	S	S
ebi	ERS389477	training	S	S	S	S	S	No result	No result	No result	No result	No result	No result	S	S	S	S	S	S	S	S	S	S	S
ebi	ERS389478	training	S	S	S	S	S	No result	No result	No result	No result	No result	No result	S	S	S	S	S	S	S	S	S	S	S
ebi	ERS389479	training	S	S	S	S	S	No result	No result	No result	No result	No result	No result	S	S	No result	S	S	S	S	S	S	S	S
ebi	ERS389480	training	S	S	S	S	S	No result	No result	No result	No result	No result	No result	S	S	No result	S	S	S	No result	No result	S	S	S
ebi	ERS389481	training	S	S	S	S	S	No result	No result	No result	No result	No result	No result	S	S	S	S	S	S	S	S	S	S	S
ebi	ERS389482	training	S	S	S	R	S	No result	No result	No result	No result	No result	No result	S	S	S	S	S	S	S	S	S	S	S
ebi	ERS389483	training	S	S	S	S	S	No result	No result	No result	No result	No result	No result	S	S	S	S	S	S	S	S	S	S	S
ncbi	SAMN03647630	training	S	S	S	S	S	No result	No result	No result	No result	No result	No result	S	S	S	S	S	No result	S	S	S	S	S
ebi	ERS389484	training	S	S	S	S	S	No result	No result	No result	No result	No result	No result	S	S	S	S	S	S	S	S	S	S	S
ebi	ERS389485	training	S	S	S	S	S	No result	No result	No result	No result	No result	No result	S	S	S	S	S	S	S	S	S	S	S
ebi	ERS389486	training	S	S	S	S	S	No result	No result	No result	No result	No result	No result	S	S	S	S	S	S	S	S	S	S	S
ebi	ERS389487	training	S	S	S	S	S	No result	No result	No result	No result	No result	No result	S	S	No result	S	S	S	S	S	S	S	S
ncbi	SAMN03647631	training	S	S	S	S	S	No result	No result	No result	No result	No result	No result	S	S	S	S	S	S	S	S	No result	No result	No result
ebi	ERS389488	training	S	S	S	S	S	No result	No result	No result	No result	No result	No result	S	S	S	S	S	S	S	S	S	S	S
ebi	ERS389489	training	S	S	S	S	S	No result	No result	No result	No result	No result	No result	S	S	No result	S	S	S	S	S	S	S	S
ebi	ERS389490	training	S	S	S	S	S	No result	No result	No result	No result	No result	No result	S	S	S	S	S	No result	No result	No result	S	S	S
ncbi	SAMN03647632	training	R	R	R	S	R	No result	S	S	S	R	No result	R	R	R	S	R	S	S	S	S	R	No result
ebi	ERS389491	training	S	S	S	S	S	No result	No result	No result	No result	No result	No result	S	S	S	S	S	S	S	S	S	S	S
ebi	ERS389492	training	S	S	S	S	S	No result	No result	No result	No result	No result	No result	S	S	S	S	S	S	S	S	No result	No result	No result
ebi	ERS389493	training	S	S	S	S	S	No result	No result	No result	No result	No result	No result	S	S	S	S	S	S	S	S	S	S	S
ncbi	SAMN03647633	training	S	S	S	S	S	No result	No result	No result	No result	No result	No result	S	S	S	S	S	S	S	S	S	S	S
ncbi	SAMN03647634	training	S	S	S	S	S	No result	No result	No result	No result	No result	No result	S	S	S	S	S	S	S	S	S	S	S
ebi	ERS389494	training	S	S	S	S	S	No result	No result	No result	No result	No result	No result	S	S	S	S	S	S	S	S	S	S	S
ebi	ERS389495	training	S	S	S	S	S	No result	No result	No result	No result	No result	No result	S	No result	No result	S	R	No result	No result	No result	No result	No result	No result
ncbi	SAMN03647635	training	S	S	S	S	S	No result	No result	No result	No result	No result	No result	S	S	S	S	S	No result	No result	No result	S	S	S
ncbi	SAMN03647636	training	S	S	S	S	S	No result	No result	No result	No result	No result	No result	S	S	S	S	S	S	S	S	S	S	S
ncbi	SAMN03647637	training	S	S	S	S	S	No result	No result	No result	No result	No result	No result	S	S	S	S	S	S	S	S	S	S	S
ebi	ERS389498	training	S	S	S	S	S	No result	No result	No result	No result	No result	No result	S	S	S	S	S	S	S	S	S	S	S
ebi	ERS389499	training	S	S	S	S	S	No result	No result	No result	No result	No result	No result	S	S	S	S	S	S	S	S	S	S	S
ebi	ERS389500	training	S	S	S	S	S	No result	No result	No result	No result	No result	No result	S	S	S	S	S	S	S	S	S	S	S
ebi	ERS389501	training	R	S	S	S	S	No result	No result	No result	No result	No result	No result	R	S	S	S	S	No result	No result	No result	S	S	S
ncbi	SAMN03647638	training	S	No result	No result	No result	No result	No result	No result	No result	No result	No result	No result	S	S	No result	S	S	S	S	S	S	S	S
ebi	ERS389503	training	S	S	S	S	S	No result	No result	No result	No result	No result	No result	S	S	No result	S	S	S	S	S	S	S	S
ebi	ERS389504	training	S	S	S	S	S	No result	No result	No result	No result	No result	No result	S	S	S	S	S	S	S	S	S	S	S
ebi	ERS389505	training	S	S	S	S	S	No result	No result	No result	No result	No result	No result	S	S	S	S	S	S	S	S	S	S	S
ebi	ERS389507	training	S	S	S	S	S	No result	No result	No result	No result	No result	No result	S	S	S	S	S	No result	No result	No result	No result	No result	No result
ebi	ERS389508	training	S	S	S	S	S	No result	No result	No result	No result	No result	No result	S	S	S	S	S	S	S	S	S	S	S
ebi	ERS389509	training	S	S	S	S	S	No result	No result	No result	No result	No result	No result	S	S	S	S	S	S	S	S	S	S	S
ebi	ERS389510	training	S	S	S	S	S	No result	No result	No result	No result	No result	No result	S	S	S	S	S	S	S	S	S	S	S
ebi	ERS389511	training	R	R	R	R	R	No result	S	S	S	S	S	R	R	R	R	R	S	S	S	S	S	S
ebi	ERS389512	training	S	S	S	S	S	No result	No result	No result	No result	No result	No result	S	S	S	S	S	S	S	S	S	S	S
ebi	ERS389513	training	S	S	S	S	S	No result	No result	No result	No result	No result	No result	S	S	S	S	S	S	S	S	S	S	S
ncbi	SAMN03647639	training	S	S	S	S	S	No result	No result	No result	No result	No result	No result	S	S	No result	S	S	S	S	S	S	S	S
ebi	ERS389514	training	S	S	S	S	S	No result	No result	No result	No result	No result	No result	S	S	S	S	S	S	S	S	S	S	S
ebi	ERS389515	training	S	S	S	S	S	No result	No result	No result	No result	No result	No result	S	S	S	S	S	No result	No result	No result	S	S	S
ebi	ERS389516	training	S	S	S	S	S	No result	No result	No result	No result	No result	No result	S	S	S	S	No result	No result	No result	No result	No result	No result	No result
ncbi	SAMN03647640	training	S	S	S	S	No result	No result	No result	No result	No result	No result	No result	S	S	S	S	S	S	S	S	S	S	S
ncbi	SAMN03647641	training	S	S	S	S	No result	No result	No result	No result	No result	No result	No result	S	S	S	S	S	S	S	S	S	S	S
ncbi	SAMN03647642	training	S	S	S	S	No result	No result	No result	No result	No result	No result	No result	S	S	S	S	S	No result	No result	No result	S	S	S
ncbi	SAMN03647643	training	S	S	S	S	No result	No result	No result	No result	No result	No result	No result	S	S	S	S	S	S	S	S	S	S	S
ncbi	SAMN03647644	training	S	S	S	S	No result	No result	No result	No result	No result	No result	No result	S	S	S	S	S	S	S	S	S	S	S
ncbi	SAMN03647645	training	S	S	S	S	No result	No result	No result	No result	No result	No result	No result	S	S	S	S	S	S	S	S	S	S	S
ncbi	SAMN03647646	training	S	S	S	S	No result	No result	No result	No result	No result	No result	No result	S	S	S	S	No result	S	S	S	No result	No result	No result
ncbi	SAMN03647647	training	S	S	S	S	No result	No result	No result	No result	No result	No result	No result	S	S	S	S	No result	S	S	S	No result	No result	No result
ncbi	SAMN03647648	training	S	S	S	S	No result	No result	No result	No result	No result	No result	No result	S	S	S	S	R	S	S	S	No result	No result	No result
ncbi	SAMN03647649	training	S	S	S	S	No result	No result	No result	No result	No result	No result	No result	S	S	S	S	S	S	No result	No result	S	S	S
ncbi	SAMN03647650	training	S	S	S	S	No result	No result	No result	No result	No result	No result	No result	S	S	S	S	S	S	S	S	S	S	S
ncbi	SAMN03647651	training	S	S	S	S	No result	No result	No result	No result	No result	No result	No result	S	S	S	S	No result	S	S	S	No result	No result	No result
ncbi	SAMN03647652	training	S	S	S	S	No result	No result	No result	No result	No result	No result	No result	S	S	S	S	S	S	S	S	S	S	S
ncbi	SAMN03647653	training	S	S	S	S	No result	No result	No result	No result	No result	No result	No result	S	S	S	S	S	S	S	S	S	S	S
ncbi	SAMN03647654	training	S	S	S	S	No result	S	No result	No result	No result	No result	No result	S	S	S	S	S	S	S	S	S	S	S
ncbi	SAMN03647655	training	S	S	S	S	No result	No result	No result	No result	No result	No result	No result	S	S	S	S	S	S	S	S	S	S	S
ncbi	SAMN03647656	training	S	S	S	S	No result	No result	No result	No result	No result	No result	No result	S	S	S	S	S	S	S	S	S	S	S
ncbi	SAMN03647657	training	S	S	S	S	No result	No result	No result	No result	No result	No result	No result	S	S	S	S	S	S	S	S	S	S	S
ncbi	SAMN03647658	training	S	S	S	S	No result	No result	No result	No result	No result	No result	No result	S	S	S	S	S	S	S	S	S	S	S
ncbi	SAMN03647659	training	S	S	S	S	No result	No result	No result	No result	No result	No result	No result	S	S	S	S	S	S	S	S	S	S	S
ncbi	SAMN03647660	training	S	S	S	S	No result	No result	No result	No result	No result	No result	No result	S	S	S	S	S	S	S	S	S	S	S
ncbi	SAMN03647661	training	S	S	S	S	No result	No result	No result	No result	No result	No result	No result	S	S	S	S	S	S	S	S	S	S	No result
ncbi	SAMN03647662	training	S	S	S	S	No result	No result	No result	No result	No result	No result	No result	S	S	S	S	S	S	S	S	S	S	S
ncbi	SAMN03647663	training	S	S	S	S	No result	No result	No result	No result	No result	No result	No result	S	S	S	S	R	S	S	S	No result	No result	No result
ncbi	SAMN03647664	training	S	S	S	S	No result	No result	No result	No result	No result	No result	No result	S	S	S	S	S	S	S	S	S	S	S
ncbi	SAMN03647665	training	S	S	S	S	No result	No result	No result	No result	No result	No result	No result	S	S	S	S	S	S	S	S	S	S	S
ncbi	SAMN03647666	training	S	S	S	S	No result	No result	No result	No result	No result	No result	No result	S	S	S	S	S	S	S	S	S	S	S
ncbi	SAMN03647667	training	S	S	S	S	No result	No result	No result	No result	No result	No result	No result	S	S	S	S	S	S	S	S	S	S	S
ncbi	SAMN03647668	training	S	S	S	S	No result	No result	No result	No result	No result	No result	No result	S	S	S	S	R	S	S	S	S	S	S
ncbi	SAMN03647669	training	S	S	S	S	No result	No result	No result	No result	No result	No result	No result	S	S	No result	S	S	S	S	S	S	S	S
ncbi	SAMN03647670	training	No result	No result	No result	S	No result	No result	No result	No result	No result	No result	No result	S	S	S	S	S	S	S	S	S	S	S
ncbi	SAMN03647671	training	S	S	S	S	No result	No result	No result	No result	No result	No result	No result	R	S	S	S	R	S	S	S	S	S	S
ncbi	SAMN03647672	training	R	S	S	S	No result	S	No result	No result	No result	No result	No result	R	S	S	S	S	S	S	S	S	S	No result
ncbi	SAMN03647673	training	S	S	S	S	No result	No result	No result	No result	No result	No result	No result	S	S	S	S	S	S	S	S	S	S	S
ncbi	SAMN03647674	training	S	S	S	S	No result	No result	No result	No result	No result	No result	No result	S	S	S	S	S	No result	No result	No result	S	S	S
ncbi	SAMN03647675	training	S	S	S	S	No result	No result	No result	No result	No result	No result	No result	S	S	S	S	S	S	S	S	S	S	S
ncbi	SAMN03647676	training	S	S	S	S	No result	No result	No result	No result	No result	No result	No result	S	S	S	S	No result	S	S	S	No result	No result	No result
ncbi	SAMN03647677	training	S	S	S	S	No result	No result	No result	No result	No result	No result	No result	S	S	S	S	S	S	S	S	S	S	S
ncbi	SAMN03647678	training	S	S	S	S	No result	No result	No result	No result	No result	No result	No result	S	S	S	S	S	S	S	S	S	S	S
ncbi	SAMN03647679	training	S	S	S	S	No result	No result	No result	No result	No result	No result	No result	S	S	S	S	S	S	S	S	S	S	S
ncbi	SAMN03647680	training	S	S	S	S	No result	No result	No result	No result	No result	No result	No result	S	S	S	S	R	No result	S	S	S	S	No result
ncbi	SAMN03647681	training	S	S	S	S	No result	No result	No result	No result	No result	No result	No result	S	S	S	R	S	S	S	S	S	S	S
ncbi	SAMN03647682	training	S	S	S	S	No result	No result	No result	No result	No result	No result	No result	S	S	S	S	S	S	S	S	S	S	S
ncbi	SAMN03647683	training	S	S	S	S	No result	No result	No result	No result	No result	No result	No result	S	S	S	S	S	S	S	S	S	S	S
ncbi	SAMN03647684	training	S	S	S	S	No result	No result	No result	No result	No result	No result	No result	S	S	S	S	No result	S	S	S	S	S	S
ncbi	SAMN03647685	training	S	S	S	S	No result	No result	No result	No result	No result	No result	No result	S	S	S	S	S	S	S	S	S	S	S
ncbi	SAMN03647686	training	S	S	S	S	No result	No result	No result	No result	No result	No result	No result	S	S	S	S	S	No result	No result	No result	S	S	S
ncbi	SAMN03647687	training	S	S	S	S	No result	No result	No result	No result	No result	No result	No result	S	S	S	S	S	S	S	S	S	S	S
ncbi	SAMN03647688	training	S	S	S	S	No result	No result	No result	No result	No result	No result	No result	S	S	S	S	S	S	S	S	S	S	S
ncbi	SAMN03647689	training	S	S	S	S	No result	No result	No result	No result	No result	No result	No result	S	S	S	S	S	S	S	S	S	S	S
ncbi	SAMN03647690	training	S	S	S	S	No result	No result	No result	No result	No result	No result	No result	S	S	S	S	S	S	S	S	No result	No result	S
ncbi	SAMN03647691	training	S	S	S	S	No result	No result	No result	No result	No result	No result	No result	S	S	S	S	S	S	S	S	S	S	No result
ncbi	SAMN03647692	training	S	S	S	S	No result	No result	No result	No result	No result	No result	No result	S	S	S	S	No result	No result	No result	No result	No result	No result	No result
ncbi	SAMN03647693	training	S	S	S	S	No result	No result	No result	No result	No result	No result	No result	S	S	S	S	R	No result	No result	No result	S	S	S
ncbi	SAMN03647694	training	S	S	S	S	S	No result	No result	No result	No result	No result	No result	S	S	S	S	S	S	S	S	S	S	S
ncbi	SAMN03647695	training	S	S	S	S	No result	No result	No result	No result	No result	No result	No result	S	S	S	S	R	S	S	S	S	S	S
ncbi	SAMN03647696	training	S	S	S	S	No result	No result	No result	No result	No result	No result	No result	S	S	S	S	S	S	S	S	S	S	S
ncbi	SAMN03647697	training	S	S	S	S	No result	No result	No result	No result	No result	No result	No result	S	S	S	S	S	S	S	S	S	S	S
ncbi	SAMN03647698	training	S	S	S	S	No result	No result	No result	No result	No result	No result	No result	S	S	No result	S	No result	S	S	S	No result	No result	No result
ncbi	SAMN03647699	training	S	S	S	S	No result	No result	No result	No result	No result	No result	No result	S	S	S	S	S	S	S	S	No result	No result	No result
ncbi	SAMN03647700	training	S	S	S	S	No result	No result	No result	No result	No result	No result	No result	S	S	S	S	R	No result	No result	No result	S	S	S
ncbi	SAMN03647701	training	S	S	S	S	No result	No result	No result	No result	No result	No result	No result	S	S	S	S	No result	S	S	S	No result	No result	No result
ncbi	SAMN03647702	training	S	S	S	S	No result	No result	No result	No result	No result	No result	No result	S	S	S	S	S	S	S	S	S	S	S
ncbi	SAMN03647703	training	S	S	S	S	No result	No result	No result	No result	No result	No result	No result	S	S	S	S	S	S	S	S	S	S	S
ncbi	SAMN03647704	training	S	S	S	S	No result	No result	No result	No result	No result	No result	No result	S	S	S	S	S	S	S	S	S	S	S
ncbi	SAMN03647705	training	S	S	S	S	No result	No result	No result	No result	No result	No result	No result	S	S	S	S	No result	S	S	S	No result	No result	No result
ncbi	SAMN03647706	training	S	S	S	S	No result	No result	No result	No result	No result	No result	No result	S	S	No result	S	No result	S	S	S	No result	No result	No result
ncbi	SAMN03647707	training	S	S	S	S	No result	No result	No result	No result	No result	No result	No result	S	S	S	S	S	S	S	S	S	S	S
ncbi	SAMN03647708	training	S	S	S	S	No result	No result	No result	No result	No result	No result	No result	S	S	S	S	S	S	S	S	S	S	S
ncbi	SAMN03647709	training	S	S	S	S	No result	No result	No result	No result	No result	No result	No result	S	S	S	S	S	S	S	S	S	S	S
ncbi	SAMN03647710	training	S	S	S	S	No result	No result	No result	No result	No result	No result	No result	S	S	S	S	S	S	S	S	S	S	No result
ncbi	SAMN03647711	training	S	S	S	S	No result	No result	No result	No result	No result	No result	No result	S	S	S	S	S	S	S	S	S	S	S
ncbi	SAMN03647712	training	S	S	S	S	No result	No result	No result	No result	No result	No result	No result	S	No result	No result	S	S	No result	No result	No result	S	S	S
ncbi	SAMN03647713	training	S	S	S	S	No result	No result	No result	No result	No result	No result	No result	S	S	S	S	S	S	S	S	S	S	No result
ncbi	SAMN03647714	training	S	S	S	S	No result	No result	No result	No result	No result	No result	No result	S	S	S	S	R	S	S	S	S	S	S
ncbi	SAMN03647715	training	S	S	S	S	No result	No result	No result	No result	No result	No result	No result	S	S	No result	S	R	S	S	S	No result	No result	No result
ncbi	SAMN03647716	training	S	S	S	S	No result	No result	No result	No result	No result	No result	No result	S	S	S	S	R	S	S	S	S	S	S
ncbi	SAMN03647717	training	S	S	S	S	No result	No result	No result	No result	No result	No result	No result	No result	S	S	S	S	S	S	S	S	S	S
ncbi	SAMN03647718	training	S	S	S	S	No result	No result	No result	No result	No result	No result	No result	S	S	S	S	R	S	S	S	S	S	S
ncbi	SAMN03647719	training	S	S	S	S	No result	No result	No result	No result	No result	No result	No result	S	S	S	S	R	S	S	S	No result	No result	No result
ncbi	SAMN03647720	training	S	S	S	S	No result	No result	No result	No result	No result	No result	No result	S	S	S	S	S	S	S	S	S	S	S
ncbi	SAMN03647721	training	S	S	S	S	No result	No result	No result	No result	No result	No result	No result	S	S	S	S	S	S	S	S	S	S	S
ncbi	SAMN03647722	training	No result	No result	No result	S	No result	No result	No result	No result	No result	No result	No result	S	S	S	S	S	S	S	S	S	S	S
ncbi	SAMN03647723	training	S	S	S	S	No result	No result	No result	No result	No result	No result	No result	S	S	S	S	S	S	S	S	S	S	S
ncbi	SAMN03647724	training	S	S	S	S	No result	No result	No result	No result	No result	No result	No result	S	S	S	S	S	S	S	S	S	S	S
ncbi	SAMN03647725	training	S	S	S	S	No result	No result	No result	No result	No result	No result	No result	S	S	S	S	S	S	S	S	S	S	S
ncbi	SAMN03647726	training	S	S	S	S	No result	No result	No result	No result	No result	No result	No result	S	S	S	S	S	S	S	S	S	S	S
ncbi	SAMN03647727	training	S	S	S	S	No result	No result	No result	No result	No result	No result	No result	S	S	S	S	S	S	S	S	S	S	S
ncbi	SAMN03647728	training	S	S	S	S	No result	S	No result	No result	No result	No result	No result	S	S	S	S	S	S	S	S	S	S	S
ncbi	SAMN03647729	training	S	S	S	S	No result	No result	No result	No result	No result	No result	No result	S	S	No result	S	S	S	S	S	S	S	S
ncbi	SAMN03647730	training	S	S	S	S	No result	No result	No result	No result	No result	No result	No result	S	S	S	S	S	S	S	S	S	S	S
ncbi	SAMN03647731	training	S	S	S	S	No result	No result	No result	No result	No result	No result	No result	S	S	S	S	S	S	S	S	S	S	S
ncbi	SAMN03647732	training	S	S	S	S	No result	No result	No result	No result	No result	No result	No result	S	S	S	S	R	S	S	S	S	S	S
ncbi	SAMN03647733	training	S	S	S	S	No result	No result	No result	No result	No result	No result	No result	S	S	S	S	S	S	S	S	S	S	S
ncbi	SAMN03647734	training	S	S	S	S	No result	No result	No result	No result	No result	No result	No result	S	S	S	S	S	S	S	S	S	S	S
ncbi	SAMN03647735	training	S	S	S	S	No result	No result	No result	No result	No result	No result	No result	S	S	S	S	S	S	S	S	S	S	S
ncbi	SAMN03647736	training	S	S	S	S	No result	No result	No result	No result	No result	No result	No result	S	S	S	S	S	No result	No result	No result	S	S	S
ncbi	SAMN03647737	training	S	S	S	S	No result	No result	No result	No result	No result	No result	No result	S	S	S	S	S	S	S	S	S	S	S
ncbi	SAMN03647738	training	S	S	S	S	No result	No result	No result	No result	No result	No result	No result	S	S	S	S	S	S	S	S	S	S	S
ncbi	SAMN03647739	training	S	S	S	S	No result	No result	No result	No result	No result	No result	No result	S	S	S	S	No result	S	S	S	No result	No result	No result
ncbi	SAMN03647740	training	S	S	S	S	No result	No result	No result	No result	No result	No result	No result	S	S	S	S	No result	S	S	S	No result	No result	No result
ncbi	SAMN03647741	training	S	S	S	S	No result	No result	No result	No result	No result	No result	No result	S	S	S	S	S	S	S	S	S	S	S
ncbi	SAMN03647742	training	S	S	S	S	No result	No result	No result	No result	No result	No result	No result	S	S	S	S	S	S	S	S	S	S	S
ncbi	SAMN03647743	training	S	S	S	S	No result	No result	No result	No result	No result	No result	No result	S	S	S	S	S	S	S	S	S	S	S
ncbi	SAMN03647744	training	S	S	S	S	No result	No result	No result	No result	No result	No result	No result	S	S	S	S	S	S	S	S	S	S	S
ncbi	SAMN03647745	training	S	S	S	S	No result	No result	No result	No result	No result	No result	No result	S	S	S	S	S	S	S	S	S	S	S
ncbi	SAMN03647746	training	S	S	S	S	No result	No result	No result	No result	No result	No result	No result	S	S	S	S	S	S	S	S	S	S	S
ncbi	SAMN03647747	training	S	S	S	S	No result	No result	No result	No result	No result	No result	No result	S	S	S	S	S	S	S	S	S	S	S
ncbi	SAMN03647748	training	S	S	S	S	No result	No result	No result	No result	No result	No result	No result	S	S	S	S	S	S	S	S	S	S	S
ncbi	SAMN03647749	training	S	S	S	S	No result	No result	No result	No result	No result	No result	No result	S	S	S	S	S	S	S	S	S	S	S
ncbi	SAMN03647750	training	S	S	S	S	No result	S	No result	No result	No result	No result	No result	No result	S	No result	S	S	No result	No result	No result	S	S	S
ncbi	SAMN03647751	training	S	S	S	S	No result	No result	No result	No result	No result	No result	No result	S	S	S	S	R	S	S	S	S	S	S
ncbi	SAMN03647752	training	S	S	S	S	No result	No result	No result	No result	No result	No result	No result	S	S	S	S	S	S	S	S	S	S	S
ncbi	SAMN03647753	training	S	S	S	S	No result	No result	No result	No result	No result	No result	No result	S	S	S	S	S	S	No result	No result	S	S	S
ncbi	SAMN03647754	training	S	S	S	S	No result	No result	No result	No result	No result	No result	No result	S	S	S	S	S	S	S	S	S	S	S
ncbi	SAMN03647755	training	S	S	S	S	No result	No result	No result	No result	No result	No result	No result	S	S	No result	S	No result	S	S	S	No result	No result	No result
ncbi	SAMN03647756	training	S	S	S	S	No result	No result	No result	No result	No result	No result	No result	S	S	S	S	S	S	S	S	S	S	S
ncbi	SAMN03647757	training	S	S	S	S	No result	No result	No result	No result	No result	No result	No result	S	S	S	S	No result	S	S	S	No result	No result	No result
ncbi	SAMN03647758	training	S	S	S	S	No result	No result	No result	No result	No result	No result	No result	S	S	S	S	S	S	S	S	S	S	S
ncbi	SAMN03647759	training	S	S	S	S	No result	No result	No result	No result	No result	No result	No result	S	S	S	S	S	S	S	S	S	S	S
ncbi	SAMN03647760	training	S	S	S	S	No result	No result	No result	No result	No result	No result	No result	S	S	S	S	S	S	S	S	S	S	S
ncbi	SAMN03647761	training	S	S	S	S	No result	No result	No result	No result	No result	No result	No result	S	S	S	S	S	S	S	S	S	S	S
ncbi	SAMN03647762	training	S	S	S	S	No result	No result	No result	No result	No result	No result	No result	S	S	S	S	No result	No result	No result	No result	No result	No result	No result
ncbi	SAMN03647763	training	S	S	S	S	No result	No result	No result	No result	No result	No result	No result	S	S	S	S	S	S	S	S	S	S	S
ncbi	SAMN03647764	training	S	S	S	S	No result	No result	No result	No result	No result	No result	No result	S	S	S	S	S	S	S	S	S	S	S
ncbi	SAMN03647765	training	S	S	S	S	No result	No result	No result	No result	No result	No result	No result	S	S	S	S	S	No result	No result	No result	S	S	S
ncbi	SAMN03647766	training	S	S	S	S	No result	No result	No result	No result	No result	No result	No result	S	S	S	S	S	S	S	S	S	S	S
ncbi	SAMN03647767	training	S	S	S	S	No result	No result	No result	No result	No result	No result	No result	S	S	S	S	R	No result	S	S	S	S	No result
ncbi	SAMN03647768	training	S	S	S	S	No result	No result	No result	No result	No result	No result	No result	S	S	S	S	S	S	S	S	S	S	S
ncbi	SAMN03647769	training	S	S	S	S	No result	No result	No result	No result	No result	No result	No result	S	S	S	S	S	S	S	S	S	S	S
ncbi	SAMN03647770	training	S	S	S	S	No result	No result	No result	No result	No result	No result	No result	S	S	S	S	S	No result	No result	No result	S	S	S
ncbi	SAMN03647771	training	S	S	S	S	No result	No result	No result	No result	No result	No result	No result	S	S	S	S	S	S	S	S	S	S	S
ncbi	SAMN03647772	training	S	S	S	S	No result	No result	No result	No result	No result	No result	No result	S	S	S	S	No result	S	No result	No result	No result	No result	No result
ncbi	SAMN03647773	training	S	S	S	S	No result	No result	No result	No result	No result	No result	No result	S	S	S	S	S	S	S	S	S	S	S
ncbi	SAMN03647774	training	S	R	S	S	S	S	S	S	S	S	S	S	R	S	S	S	S	S	S	S	S	S
ncbi	SAMN03647775	training	S	S	S	S	No result	No result	No result	No result	No result	No result	No result	S	S	S	S	S	S	S	S	S	S	S
ncbi	SAMN03647776	training	S	S	S	S	No result	No result	No result	No result	No result	No result	No result	S	S	S	S	S	S	S	S	S	S	S
ncbi	SAMN03647777	training	S	S	S	S	No result	No result	No result	No result	No result	No result	No result	S	S	No result	S	S	S	S	S	S	S	S
ncbi	SAMN03647778	training	S	S	S	S	No result	No result	No result	No result	No result	No result	No result	S	S	S	S	S	S	S	S	S	S	S
ncbi	SAMN03647779	training	S	S	S	S	No result	No result	No result	No result	No result	No result	No result	S	S	S	S	S	S	S	S	S	S	S
ncbi	SAMN03647780	training	S	S	S	S	No result	No result	No result	No result	No result	No result	No result	S	S	S	S	S	S	S	S	S	S	S
ncbi	SAMN03647781	training	S	S	S	S	No result	No result	No result	No result	No result	No result	No result	S	S	S	S	S	S	S	S	S	S	S
ncbi	SAMN03647782	training	S	S	S	S	No result	No result	No result	No result	No result	No result	No result	S	S	S	S	S	S	S	S	S	S	S
ncbi	SAMN03647783	training	S	S	S	S	S	No result	No result	No result	No result	No result	No result	S	S	S	S	S	No result	No result	No result	S	S	S
ncbi	SAMN03647784	training	S	S	S	S	No result	S	No result	No result	No result	No result	No result	S	S	S	S	S	S	S	S	S	S	S
ncbi	SAMN03647785	training	S	S	S	S	No result	No result	No result	No result	No result	No result	No result	S	S	S	S	S	S	S	S	S	S	S
ncbi	SAMN03647786	training	S	S	S	S	No result	No result	No result	No result	No result	No result	No result	S	S	S	S	S	S	S	S	S	S	S
ncbi	SAMN03647787	training	S	S	S	S	No result	No result	No result	No result	No result	No result	No result	S	S	S	S	S	S	S	S	S	S	S
ncbi	SAMN03647788	training	S	S	S	S	No result	No result	No result	No result	No result	No result	No result	S	S	S	S	S	S	S	S	S	S	S
ncbi	SAMN03647789	training	S	S	S	S	No result	No result	No result	No result	No result	No result	No result	S	S	S	S	No result	S	S	S	No result	No result	No result
ncbi	SAMN03647790	training	S	S	S	S	No result	No result	No result	No result	No result	No result	No result	S	S	S	S	S	S	S	S	S	S	S
ncbi	SAMN03647791	training	S	S	S	S	No result	No result	No result	No result	No result	No result	No result	S	S	S	S	R	No result	S	S	S	S	No result
ncbi	SAMN03647792	training	S	S	S	S	No result	No result	No result	No result	No result	No result	No result	S	S	S	S	R	S	S	S	S	S	S
ncbi	SAMN03647793	training	S	S	S	S	No result	No result	No result	No result	No result	No result	No result	S	S	S	S	S	S	S	S	S	S	S
ncbi	SAMN03647794	training	S	S	S	S	No result	No result	No result	No result	No result	No result	No result	S	S	S	S	R	S	S	S	No result	No result	No result
ncbi	SAMN03647795	training	S	S	S	S	No result	No result	No result	No result	No result	No result	No result	S	S	S	S	S	S	S	S	S	S	S
ncbi	SAMN03647796	training	S	S	S	S	No result	No result	No result	No result	No result	No result	No result	S	S	S	S	R	S	S	S	No result	No result	No result
ncbi	SAMN03647797	training	S	S	S	S	No result	No result	No result	No result	No result	No result	No result	S	S	S	S	S	S	S	S	S	S	S
ncbi	SAMN03647798	training	S	S	S	S	No result	No result	No result	No result	No result	No result	No result	S	S	S	S	S	S	S	S	S	S	S
ncbi	SAMN03647799	training	S	S	S	S	No result	No result	No result	No result	No result	No result	No result	S	S	S	S	S	S	S	S	S	S	S
ncbi	SAMN03647800	training	S	S	S	S	No result	No result	No result	No result	No result	No result	No result	S	S	S	S	S	S	S	S	S	S	S
ncbi	SAMN03647801	training	S	S	S	S	No result	No result	No result	No result	No result	No result	No result	S	S	S	S	R	S	S	S	S	S	S
ncbi	SAMN03647802	training	S	S	S	S	No result	No result	No result	No result	No result	No result	No result	S	S	S	S	S	S	S	S	S	S	S
ncbi	SAMN03647803	training	S	S	S	S	No result	No result	No result	No result	No result	No result	No result	S	S	S	S	S	S	S	S	S	S	S
ncbi	SAMN03647804	training	S	S	S	S	No result	No result	No result	No result	No result	No result	No result	S	S	No result	S	No result	S	S	S	No result	No result	No result
ncbi	SAMN03647805	training	S	S	S	S	No result	S	No result	No result	No result	No result	No result	S	S	No result	S	S	S	S	S	S	S	S
ncbi	SAMN03647806	training	S	S	S	S	No result	No result	No result	No result	No result	No result	No result	S	S	S	S	S	S	S	S	No result	No result	S
ncbi	SAMN03647807	training	S	S	S	S	No result	No result	No result	No result	No result	No result	No result	S	S	S	S	S	S	S	S	S	S	S
ncbi	SAMN03647808	training	S	S	S	S	No result	No result	No result	No result	No result	No result	No result	S	S	S	S	No result	S	S	S	No result	No result	No result
ncbi	SAMN03647809	training	S	S	S	S	No result	No result	No result	No result	No result	No result	No result	S	S	S	S	S	No result	No result	No result	S	S	S
ncbi	SAMN03647810	training	S	S	S	S	No result	No result	No result	No result	No result	No result	No result	S	S	S	S	R	No result	S	S	S	S	S
ncbi	SAMN03647811	training	S	S	S	S	No result	No result	No result	No result	No result	No result	No result	S	S	S	S	S	S	S	S	S	S	S
ncbi	SAMN03647812	training	S	S	S	S	No result	No result	No result	No result	No result	No result	No result	S	S	S	S	S	S	S	S	S	S	S
ncbi	SAMN03647813	training	S	S	S	S	No result	No result	No result	No result	No result	No result	No result	S	S	S	S	S	S	S	S	S	S	S
ncbi	SAMN03647814	training	S	S	S	S	No result	No result	No result	No result	No result	No result	No result	S	S	No result	S	R	S	S	S	S	S	S
ncbi	SAMN03647815	training	S	S	S	S	No result	No result	No result	No result	No result	No result	No result	S	S	S	S	S	S	S	S	S	S	S
ncbi	SAMN03647816	training	S	S	S	S	No result	No result	No result	No result	No result	No result	No result	S	S	S	S	S	S	S	S	S	S	S
ncbi	SAMN03647817	training	S	S	S	S	No result	No result	No result	No result	No result	No result	No result	S	S	S	S	S	S	S	S	S	S	S
ncbi	SAMN03647818	training	S	S	S	S	No result	No result	No result	No result	No result	No result	No result	S	S	S	S	No result	S	S	S	No result	No result	No result
ncbi	SAMN03647819	training	S	S	S	S	No result	No result	No result	No result	No result	No result	No result	S	S	S	S	S	S	S	S	No result	No result	S
ncbi	SAMN03647820	training	S	S	S	S	No result	No result	No result	No result	No result	No result	No result	S	S	S	S	S	No result	No result	No result	No result	No result	No result
ncbi	SAMN03647821	training	S	S	S	S	No result	No result	No result	No result	No result	No result	No result	S	S	S	S	S	S	S	S	S	S	S
ncbi	SAMN03647822	training	S	S	S	S	No result	No result	No result	No result	No result	No result	No result	S	S	S	S	S	S	S	S	S	S	S
ncbi	SAMN03647823	training	S	S	S	S	No result	No result	No result	No result	No result	No result	No result	S	S	S	S	S	S	S	S	S	S	S
ncbi	SAMN03647824	training	S	S	S	S	No result	No result	No result	No result	No result	No result	No result	S	S	S	S	S	No result	No result	No result	No result	No result	No result
ncbi	SAMN03647825	training	S	S	S	S	No result	No result	No result	No result	No result	No result	No result	S	S	S	S	S	No result	No result	No result	S	S	S
ncbi	SAMN03647826	training	S	S	S	S	No result	No result	No result	No result	No result	No result	No result	S	S	S	S	S	S	S	S	S	S	No result
ncbi	SAMN03647827	training	S	S	S	S	No result	No result	No result	No result	No result	No result	No result	S	S	S	S	S	No result	No result	No result	S	S	S
ncbi	SAMN03647828	training	S	S	S	S	No result	No result	No result	No result	No result	No result	No result	S	S	S	S	S	S	S	S	S	S	S
ncbi	SAMN03647829	training	S	S	S	S	No result	No result	No result	No result	No result	No result	No result	S	S	S	S	S	S	S	S	S	S	S
ncbi	SAMN03647830	training	S	S	S	S	No result	No result	No result	No result	No result	No result	No result	S	S	S	S	S	S	S	S	S	S	S
ncbi	SAMN03647831	training	S	S	S	S	No result	No result	No result	No result	No result	No result	No result	S	S	S	S	S	S	S	S	No result	No result	S
ncbi	SAMN03647832	training	S	S	S	S	No result	No result	No result	No result	No result	No result	No result	S	S	S	S	S	No result	S	S	S	S	S
ncbi	SAMN03647833	training	S	S	S	S	No result	No result	No result	No result	No result	No result	No result	S	S	No result	S	No result	S	S	S	No result	No result	No result
ncbi	SAMN03647834	training	S	S	S	S	No result	No result	No result	No result	No result	No result	No result	S	S	S	S	S	S	S	S	S	S	S
ncbi	SAMN03647835	training	S	S	S	S	No result	No result	No result	No result	No result	No result	No result	S	S	S	S	S	S	S	S	S	S	S
ncbi	SAMN03647836	training	S	S	S	S	No result	No result	No result	No result	No result	No result	No result	S	S	S	S	S	S	S	S	S	S	S
ncbi	SAMN03647837	training	S	S	S	S	No result	S	No result	No result	No result	No result	No result	S	S	S	S	S	S	S	S	S	S	S
ncbi	SAMN03647838	training	S	S	S	S	No result	No result	No result	No result	No result	No result	No result	S	S	S	S	S	S	S	S	S	S	S
ncbi	SAMN03647839	training	S	S	S	S	No result	No result	No result	No result	No result	No result	No result	S	S	S	S	S	S	S	S	S	S	S
ncbi	SAMN03647840	training	S	S	S	S	No result	No result	No result	No result	No result	No result	No result	S	S	S	S	S	S	S	S	S	S	S
ncbi	SAMN03647841	training	S	S	S	S	No result	No result	No result	No result	No result	No result	No result	S	S	S	S	R	S	S	S	S	S	S
ncbi	SAMN03647842	training	S	S	S	S	No result	No result	No result	No result	No result	No result	No result	S	S	S	S	S	S	S	S	S	S	S
ncbi	SAMN03647843	training	S	S	S	S	No result	No result	No result	No result	No result	No result	No result	S	S	S	S	R	S	S	S	S	S	S
ncbi	SAMN03647844	training	S	S	S	S	No result	No result	No result	No result	No result	No result	No result	S	S	S	S	S	S	S	S	S	S	S
ncbi	SAMN03647845	training	S	S	S	S	No result	No result	No result	No result	No result	No result	No result	S	S	S	S	S	S	S	S	S	S	S
ncbi	SAMN03647846	training	S	S	S	S	No result	No result	No result	No result	No result	No result	No result	S	S	S	S	S	S	S	S	S	S	S
ncbi	SAMN03647847	training	S	S	S	S	No result	No result	No result	No result	No result	No result	No result	S	S	S	S	S	S	S	S	No result	No result	S
ncbi	SAMN03647848	training	S	S	S	S	No result	No result	No result	No result	No result	No result	No result	S	S	S	S	R	S	S	S	No result	No result	No result
ncbi	SAMN03647849	training	S	S	S	S	No result	No result	No result	No result	No result	No result	No result	S	S	S	S	No result	No result	No result	No result	No result	No result	No result
ncbi	SAMN03647850	training	S	S	S	S	No result	No result	No result	No result	No result	No result	No result	S	S	S	S	S	S	S	S	S	S	S
ncbi	SAMN03647851	training	S	S	S	S	No result	No result	No result	No result	No result	No result	No result	S	S	S	S	S	S	S	S	S	S	S
ncbi	SAMN03647852	training	S	S	S	S	No result	No result	No result	No result	No result	No result	No result	S	S	S	S	S	S	S	S	S	S	S
ncbi	SAMN03647853	training	S	S	S	S	No result	No result	No result	No result	No result	No result	No result	S	S	S	S	S	S	S	S	S	S	S
ncbi	SAMN03647854	training	S	S	S	S	No result	No result	No result	No result	No result	No result	No result	S	S	S	S	S	S	S	S	S	S	S
ncbi	SAMN03647855	training	S	S	S	S	No result	No result	No result	No result	No result	No result	No result	S	S	S	S	S	S	S	S	No result	No result	S
ncbi	SAMN03647856	training	S	S	S	S	No result	No result	No result	No result	No result	No result	No result	S	S	S	S	S	S	No result	No result	S	S	S
ncbi	SAMN03647857	training	S	S	S	S	No result	No result	No result	No result	No result	No result	No result	S	S	S	S	R	S	S	S	S	S	S
ncbi	SAMN03647858	training	S	S	S	S	No result	No result	No result	No result	No result	No result	No result	S	S	S	S	S	S	S	S	S	S	S
ncbi	SAMN03647859	training	S	S	S	S	No result	S	No result	No result	No result	No result	No result	S	S	S	S	S	S	S	S	S	S	S
ncbi	SAMN03647860	training	S	S	S	S	No result	No result	No result	No result	No result	No result	No result	S	S	S	S	S	No result	No result	No result	S	S	S
ncbi	SAMN03647861	training	S	S	S	S	No result	No result	No result	No result	No result	No result	No result	S	S	S	S	S	S	S	S	S	S	S
ncbi	SAMN03647862	training	No result	S	S	S	No result	S	No result	No result	No result	No result	No result	S	S	S	S	S	S	No result	No result	S	S	No result
ncbi	SAMN03647863	training	S	S	S	S	No result	S	No result	No result	No result	No result	No result	S	S	S	S	R	S	No result	No result	No result	No result	No result
ncbi	SAMN03647864	training	S	S	S	S	No result	No result	No result	No result	No result	No result	No result	S	S	S	S	S	S	S	S	S	S	S
ncbi	SAMN03647865	training	S	S	S	S	No result	No result	No result	No result	No result	No result	No result	S	S	S	S	S	S	S	S	S	S	S
ncbi	SAMN03647866	training	S	S	S	S	No result	No result	No result	No result	No result	No result	No result	S	S	No result	S	S	S	S	S	S	S	S
ncbi	SAMN03647867	training	S	S	S	S	No result	No result	No result	No result	No result	No result	No result	S	S	S	S	S	S	S	S	S	S	S
ncbi	SAMN03647868	training	S	S	S	S	No result	No result	No result	No result	No result	No result	No result	S	S	S	S	No result	S	S	S	No result	No result	No result
ncbi	SAMN03647869	training	S	S	S	S	No result	No result	No result	No result	No result	No result	No result	S	S	S	S	S	S	S	S	S	S	No result
ncbi	SAMN03647870	training	S	S	S	S	No result	No result	No result	No result	No result	No result	No result	S	S	S	S	S	S	S	S	S	S	S
ncbi	SAMN03647871	training	S	S	S	S	No result	No result	No result	No result	No result	No result	No result	S	S	S	S	S	S	S	S	S	S	S
ncbi	SAMN03647872	training	S	S	S	S	No result	No result	No result	No result	No result	No result	No result	S	S	S	S	S	S	S	S	S	S	S
ncbi	SAMN03647873	training	S	S	S	S	No result	No result	No result	No result	No result	No result	No result	S	S	S	S	S	S	S	S	S	S	S
ncbi	SAMN03647874	training	S	S	S	S	No result	No result	No result	No result	No result	No result	No result	S	S	S	S	S	S	S	S	S	S	S
ncbi	SAMN03647875	training	S	S	S	S	No result	No result	No result	No result	No result	No result	No result	S	S	S	S	S	S	S	S	S	S	S
ncbi	SAMN03647876	training	S	S	S	S	No result	No result	No result	No result	No result	No result	No result	S	S	S	S	S	S	S	S	S	S	S
ncbi	SAMN03647877	training	S	S	S	S	No result	No result	No result	No result	No result	No result	No result	S	S	S	S	S	S	S	S	S	S	S
ncbi	SAMN03647878	training	R	S	S	S	No result	S	No result	No result	No result	No result	No result	R	S	No result	S	S	S	S	S	S	S	S
ncbi	SAMN03647879	training	S	S	S	S	No result	S	No result	No result	No result	No result	No result	S	S	S	S	S	S	S	S	S	S	S
ncbi	SAMN03647880	training	S	S	S	S	No result	No result	No result	No result	No result	No result	No result	S	S	S	S	S	No result	R	R	S	S	S
ncbi	SAMN03647881	training	S	S	S	S	No result	No result	No result	No result	No result	No result	No result	S	S	S	S	S	No result	No result	No result	S	S	S
ncbi	SAMN03647882	training	S	S	S	S	No result	No result	No result	No result	No result	No result	No result	S	S	S	S	S	S	S	S	S	S	S
ncbi	SAMN03647883	training	S	S	S	S	No result	No result	No result	No result	No result	No result	No result	S	S	R	S	S	S	S	S	S	S	S
ncbi	SAMN03647884	training	S	S	S	S	No result	No result	No result	No result	No result	No result	No result	S	S	S	S	S	S	S	S	S	S	S
ncbi	SAMN03647885	training	S	S	S	S	No result	No result	No result	No result	No result	No result	No result	S	S	S	S	S	S	S	S	S	S	S
ncbi	SAMN03647886	training	S	S	S	S	No result	No result	No result	No result	No result	No result	No result	S	S	No result	S	No result	S	S	S	No result	No result	No result
ncbi	SAMN03647887	training	S	S	S	S	No result	No result	No result	No result	No result	No result	No result	S	S	S	S	S	S	S	S	S	S	S
ncbi	SAMN03647888	training	S	S	S	S	No result	No result	No result	No result	No result	No result	No result	S	S	S	S	S	S	S	S	S	S	S
ncbi	SAMN03647889	training	S	S	S	S	No result	No result	No result	No result	No result	No result	No result	S	S	S	S	S	S	S	S	S	S	S
ncbi	SAMN03647890	training	S	S	S	S	No result	No result	No result	No result	No result	No result	No result	S	S	S	S	S	S	S	S	S	S	S
ncbi	SAMN03647891	training	S	S	S	S	No result	No result	No result	No result	No result	No result	No result	S	S	S	S	S	S	S	S	S	S	S
ncbi	SAMN03647892	training	S	S	S	S	No result	No result	No result	No result	No result	No result	No result	S	S	S	S	S	S	S	S	S	S	No result
ncbi	SAMN03647893	training	S	S	S	S	No result	No result	No result	No result	No result	No result	No result	S	S	S	S	S	S	S	S	S	S	S
ncbi	SAMN03647894	training	No result	No result	No result	R	No result	No result	No result	No result	No result	No result	No result	S	R	R	R	R	R	R	R	No result	No result	No result
ncbi	SAMN03647895	training	S	S	S	S	No result	No result	No result	No result	No result	No result	No result	S	S	S	S	S	No result	No result	No result	S	S	S
ncbi	SAMN03647896	training	S	S	S	S	No result	No result	No result	No result	No result	No result	No result	S	S	S	S	S	S	S	S	S	S	S
ncbi	SAMN03647897	training	S	S	S	S	No result	No result	No result	No result	No result	No result	No result	S	S	S	S	S	S	S	S	S	S	S
ncbi	SAMN03647898	training	S	S	S	S	No result	No result	No result	No result	No result	No result	No result	S	S	S	S	S	S	S	S	S	S	S
ncbi	SAMN03647899	training	S	S	S	S	No result	No result	No result	No result	No result	No result	No result	S	S	S	S	S	S	No result	No result	S	S	S
ncbi	SAMN03647900	training	S	S	S	S	No result	S	No result	No result	No result	No result	No result	S	S	S	S	S	S	S	S	S	S	S
ncbi	SAMN03647901	training	S	S	S	S	No result	No result	No result	No result	No result	No result	No result	S	S	S	S	S	S	S	S	S	S	S
ncbi	SAMN03647902	training	S	S	S	S	No result	No result	No result	No result	No result	No result	No result	S	S	S	S	S	S	S	S	S	S	S
ncbi	SAMN03647903	training	S	S	S	S	No result	No result	No result	No result	No result	No result	No result	S	S	S	S	S	S	S	S	S	S	S
ncbi	SAMN03647904	training	S	S	S	S	No result	No result	No result	No result	No result	No result	No result	S	S	S	S	No result	S	S	S	No result	No result	No result
ncbi	SAMN03647905	training	S	S	S	S	No result	No result	No result	No result	No result	No result	No result	S	S	S	S	S	No result	No result	No result	S	S	No result
ncbi	SAMN03647906	training	S	S	S	S	No result	No result	No result	No result	No result	No result	No result	S	S	S	S	S	S	S	S	S	S	S
ncbi	SAMN03647907	training	S	S	S	S	No result	No result	No result	No result	No result	No result	No result	S	S	S	S	S	S	S	S	S	S	S
ncbi	SAMN03647908	training	S	S	S	S	No result	S	No result	No result	No result	No result	No result	S	S	S	S	S	S	S	S	S	S	S
ncbi	SAMN03647909	training	S	S	S	S	No result	No result	No result	No result	No result	No result	No result	S	S	S	S	S	S	S	S	S	S	S
ncbi	SAMN03647910	training	S	S	S	S	No result	No result	No result	No result	No result	No result	No result	S	S	S	S	No result	S	S	S	No result	No result	No result
ncbi	SAMN03647911	training	S	S	S	S	No result	No result	No result	No result	No result	No result	No result	S	S	S	S	S	S	S	S	S	S	S
ncbi	SAMN03647912	training	R	S	S	S	No result	S	No result	No result	No result	No result	No result	R	S	S	S	R	S	S	S	No result	No result	No result
ncbi	SAMN03647913	training	R	R	R	S	R	No result	R	R	S	S	S	R	R	R	S	R	No result	R	R	No result	R	No result
ncbi	SAMN03647914	training	S	S	S	S	No result	No result	No result	No result	No result	No result	No result	S	S	S	S	S	S	No result	No result	S	S	S
ncbi	SAMN03647915	training	S	S	S	S	No result	No result	No result	No result	No result	No result	No result	S	S	S	S	R	S	S	S	No result	No result	No result
ncbi	SAMN03647916	training	S	S	S	S	No result	No result	No result	No result	No result	No result	No result	S	S	S	S	S	S	S	S	S	S	S
ncbi	SAMN03647917	training	S	S	S	S	No result	No result	No result	No result	No result	No result	No result	S	S	S	S	S	No result	No result	No result	S	S	S
ncbi	SAMN03647918	training	S	S	S	S	No result	No result	No result	No result	No result	No result	No result	S	S	S	S	S	S	S	S	S	S	S
ncbi	SAMN03647919	training	S	S	S	S	No result	No result	No result	No result	No result	No result	No result	S	S	S	S	S	S	S	S	S	S	S
ncbi	SAMN03647920	training	S	S	S	S	No result	No result	No result	No result	No result	No result	No result	S	S	S	S	R	No result	No result	No result	S	S	S
ncbi	SAMN03647921	training	S	S	S	S	No result	No result	No result	No result	No result	No result	No result	S	S	S	S	No result	S	S	S	No result	No result	No result
ncbi	SAMN03647922	training	S	S	S	S	No result	No result	No result	No result	No result	No result	No result	S	S	S	S	S	S	S	S	S	S	S
ncbi	SAMN03647923	training	S	S	S	S	No result	No result	No result	No result	No result	No result	No result	S	S	S	S	S	S	S	S	S	S	S
ncbi	SAMN03647924	training	S	S	S	S	No result	No result	No result	No result	No result	No result	No result	S	S	S	S	S	S	No result	No result	S	S	S
ncbi	SAMN03647925	training	S	S	S	S	No result	No result	No result	No result	No result	No result	No result	S	S	S	S	S	S	S	S	S	S	S
ncbi	SAMN03647926	training	S	S	S	S	No result	No result	No result	No result	No result	No result	No result	S	S	S	S	S	S	S	S	S	S	S
ncbi	SAMN03647927	training	S	S	S	S	No result	No result	No result	No result	No result	No result	No result	S	S	S	S	R	S	S	S	No result	No result	No result
ncbi	SAMN03647928	training	S	S	S	S	No result	No result	No result	No result	No result	No result	No result	S	S	S	S	S	S	S	S	S	S	S
ncbi	SAMN03647929	training	S	S	S	S	No result	No result	No result	No result	No result	No result	No result	S	S	S	S	R	S	S	S	S	S	S
ncbi	SAMN03647930	training	No result	No result	S	S	No result	No result	No result	No result	No result	No result	No result	S	R	S	S	S	S	S	S	S	S	S
ncbi	SAMN03647931	training	S	S	S	S	No result	No result	No result	No result	No result	No result	No result	S	S	S	S	S	S	S	S	S	S	S
ncbi	SAMN03647932	training	S	S	S	S	No result	No result	No result	No result	No result	No result	No result	S	S	S	S	S	S	No result	No result	S	S	S
ncbi	SAMN03647933	training	S	S	S	S	No result	No result	No result	No result	No result	No result	No result	S	S	S	S	S	S	S	S	S	S	S
ncbi	SAMN03647934	training	S	S	S	S	No result	No result	No result	No result	No result	No result	No result	S	S	S	S	S	R	R	R	S	S	S
ncbi	SAMN03647935	training	S	S	S	S	No result	No result	No result	No result	No result	No result	No result	S	S	No result	S	R	S	S	S	No result	No result	No result
ncbi	SAMN03647936	training	S	S	S	S	No result	No result	No result	No result	No result	No result	No result	S	S	S	S	S	S	S	S	S	S	S
ncbi	SAMN03647937	training	S	S	S	S	No result	No result	No result	No result	No result	No result	No result	S	S	S	S	S	S	S	S	S	S	S
ncbi	SAMN03647938	training	S	S	S	S	No result	No result	No result	No result	No result	No result	No result	S	S	S	S	R	S	S	S	No result	No result	No result
ncbi	SAMN03647939	training	S	S	S	S	No result	No result	No result	No result	No result	No result	No result	S	S	S	S	No result	S	S	S	S	S	No result
ncbi	SAMN03647940	training	S	S	S	S	No result	No result	No result	No result	No result	No result	No result	S	S	S	S	S	S	No result	No result	S	S	S
ncbi	SAMN03647941	training	S	S	S	S	No result	No result	No result	No result	No result	No result	No result	S	S	S	S	S	S	No result	No result	S	S	S
ncbi	SAMN03647942	training	S	S	S	S	No result	No result	No result	No result	No result	No result	No result	S	S	S	S	R	S	S	S	S	S	S
ncbi	SAMN03647943	training	S	S	S	S	No result	No result	No result	No result	No result	No result	No result	S	S	S	S	S	S	S	S	S	S	S
ncbi	SAMN03647944	training	S	S	S	S	No result	No result	No result	No result	No result	No result	No result	S	S	S	S	S	S	S	S	S	S	S
ncbi	SAMN03647945	training	S	S	S	S	No result	No result	No result	No result	No result	No result	No result	S	S	S	S	S	S	S	S	S	S	S
ncbi	SAMN03647946	training	S	S	S	S	No result	No result	No result	No result	No result	No result	No result	S	S	S	S	No result	S	S	S	No result	No result	No result
ncbi	SAMN03647947	training	S	S	S	S	No result	No result	No result	No result	No result	No result	No result	S	S	S	S	S	No result	R	R	S	S	S
ncbi	SAMN03647948	training	S	S	S	S	No result	No result	No result	No result	No result	No result	No result	S	S	S	S	S	S	S	S	S	S	S
ncbi	SAMN03647949	training	S	S	S	S	No result	S	No result	No result	No result	No result	No result	R	S	No result	S	S	S	S	S	S	S	S
ncbi	SAMN03647950	training	S	S	S	S	No result	No result	No result	No result	No result	No result	No result	S	S	S	S	S	S	S	S	S	S	S
ncbi	SAMN03647951	training	S	S	S	S	No result	No result	No result	No result	No result	No result	No result	S	S	S	S	S	S	No result	No result	S	S	S
ncbi	SAMN03647952	training	S	S	S	S	No result	No result	No result	No result	No result	No result	No result	S	S	S	S	S	S	S	S	S	S	S
ncbi	SAMN03647953	training	S	S	S	S	No result	No result	No result	No result	No result	No result	No result	S	S	S	S	S	S	S	S	S	S	S
ncbi	SAMN03647954	training	S	S	S	S	No result	No result	No result	No result	No result	No result	No result	S	S	S	S	S	S	S	S	S	S	S
ncbi	SAMN03647955	training	S	S	S	S	No result	No result	No result	No result	No result	No result	No result	S	S	S	S	No result	S	S	S	No result	No result	No result
ncbi	SAMN03647956	training	S	S	S	S	No result	No result	No result	No result	No result	No result	No result	S	S	S	S	S	No result	S	S	S	S	S
ncbi	SAMN03647957	training	S	S	S	S	No result	No result	No result	No result	No result	No result	No result	S	S	S	S	S	S	No result	No result	S	S	S
ncbi	SAMN03647958	training	S	S	S	S	No result	No result	No result	No result	No result	No result	No result	S	S	S	S	S	No result	No result	No result	S	S	S
ncbi	SAMN03647959	training	S	S	S	S	No result	No result	No result	No result	No result	No result	No result	S	S	S	S	S	S	S	S	S	S	S
ncbi	SAMN03647960	training	S	S	S	S	No result	No result	No result	No result	No result	No result	No result	S	S	S	S	S	S	S	S	S	S	S
ncbi	SAMN03647961	training	S	S	S	S	No result	No result	No result	No result	No result	No result	No result	S	S	S	S	No result	No result	No result	No result	No result	No result	No result
ncbi	SAMN03647962	training	S	S	S	S	No result	No result	No result	No result	No result	No result	No result	S	S	S	S	S	S	S	S	S	S	S
ncbi	SAMN03647963	training	S	S	S	S	No result	No result	No result	No result	No result	No result	No result	S	S	S	S	S	S	S	S	S	S	S
ncbi	SAMN03647964	training	S	S	S	S	No result	No result	No result	No result	No result	No result	No result	S	S	S	S	S	S	S	S	S	S	S
ncbi	SAMN03647965	training	S	S	S	S	No result	No result	No result	No result	No result	No result	No result	S	S	S	S	S	S	S	S	S	S	S
ncbi	SAMN03647966	training	S	S	S	S	No result	No result	No result	No result	No result	No result	No result	S	S	S	S	S	S	S	S	S	S	S
ncbi	SAMN03647967	training	S	S	S	S	No result	No result	No result	No result	No result	No result	No result	S	S	S	S	S	S	S	S	S	S	S
ncbi	SAMN03647968	training	S	S	S	S	No result	No result	No result	No result	No result	No result	No result	S	S	S	S	S	S	S	S	S	S	S
ncbi	SAMN03647969	training	S	S	S	S	No result	No result	No result	No result	No result	No result	No result	S	S	S	S	S	No result	No result	No result	S	S	S
ncbi	SAMN03647970	training	S	S	S	S	No result	No result	No result	No result	No result	No result	No result	S	S	S	S	No result	S	S	S	No result	No result	No result
ncbi	SAMN03647971	training	S	S	S	S	No result	No result	No result	No result	No result	No result	No result	S	S	S	S	S	S	S	S	S	S	S
ncbi	SAMN03647972	training	S	S	S	S	No result	No result	No result	No result	No result	No result	No result	S	S	S	S	S	S	S	S	S	S	S
ncbi	SAMN03647973	training	S	S	S	S	No result	No result	No result	No result	No result	No result	No result	S	S	R	S	R	S	S	S	S	S	S
ncbi	SAMN03647974	training	S	S	S	S	No result	No result	No result	No result	No result	No result	No result	S	S	S	S	S	S	S	S	S	S	S
ncbi	SAMN03647975	training	S	S	S	S	No result	No result	No result	No result	No result	No result	No result	S	S	S	S	S	S	S	S	S	S	S
ncbi	SAMN03647976	training	R	R	S	S	No result	No result	No result	No result	No result	No result	No result	R	R	S	S	S	S	S	S	S	S	S
ncbi	SAMN03647977	training	S	S	S	S	No result	S	No result	No result	No result	No result	No result	S	S	S	S	S	S	S	S	S	S	S
ncbi	SAMN03647978	training	S	S	S	S	No result	No result	No result	No result	No result	No result	No result	S	S	S	S	S	No result	No result	No result	S	S	No result
ncbi	SAMN03647979	training	S	S	S	S	No result	No result	No result	No result	No result	No result	No result	S	S	S	S	No result	No result	No result	No result	No result	No result	No result
ncbi	SAMN03647980	training	S	S	S	S	No result	S	No result	No result	No result	No result	No result	S	S	S	S	No result	R	R	R	No result	No result	No result
ncbi	SAMN03647981	training	S	S	S	S	No result	No result	S	S	S	S	S	S	S	S	S	S	S	S	S	S	S	S
ncbi	SAMN03647982	training	S	S	S	S	No result	No result	No result	No result	No result	No result	No result	S	S	S	S	S	S	S	S	S	S	S
ncbi	SAMN03647983	training	S	S	S	S	No result	No result	No result	No result	No result	No result	No result	S	S	S	S	S	S	S	S	S	S	S
ncbi	SAMN03647984	training	S	S	S	S	S	No result	S	S	No result	No result	No result	S	S	S	S	S	S	S	S	S	S	S
ncbi	SAMN03647985	training	S	S	S	S	No result	No result	No result	No result	No result	No result	No result	S	S	S	S	S	S	S	S	S	S	S
ncbi	SAMN03647986	training	S	S	S	S	No result	No result	No result	No result	No result	No result	No result	S	S	S	S	S	S	S	S	S	S	S
ncbi	SAMN03647987	training	S	S	S	S	No result	No result	No result	No result	No result	No result	No result	S	S	S	S	R	S	S	S	S	S	S
ncbi	SAMN03647988	training	S	S	S	S	No result	No result	No result	No result	No result	No result	No result	S	S	S	S	S	S	S	S	S	S	S
ncbi	SAMN03647989	training	S	S	S	S	No result	No result	No result	No result	No result	No result	No result	S	S	S	S	S	S	S	S	S	S	S
ncbi	SAMN03647990	training	S	S	S	S	No result	No result	No result	No result	No result	No result	No result	S	S	S	S	No result	S	S	S	No result	No result	No result
ncbi	SAMN03647991	training	S	S	S	S	No result	No result	No result	No result	No result	No result	No result	S	S	S	S	S	S	S	S	S	S	S
ncbi	SAMN03647992	training	S	S	S	S	No result	No result	No result	No result	No result	No result	No result	S	S	S	S	No result	S	S	S	No result	No result	No result
ncbi	SAMN03647993	training	S	S	S	R	No result	No result	No result	No result	No result	No result	No result	S	S	No result	R	S	No result	No result	No result	S	S	S
ncbi	SAMN03647994	training	S	S	S	R	No result	No result	No result	No result	No result	No result	No result	S	S	S	R	S	No result	No result	No result	S	S	S
ncbi	SAMN03647995	training	R	S	S	S	S	No result	S	S	S	S	S	R	S	S	S	S	S	S	S	S	S	S
ncbi	SAMN03647996	training	R	S	S	S	No result	S	No result	No result	No result	No result	No result	R	S	S	S	R	S	S	S	S	S	S
ncbi	SAMN03647997	training	S	S	S	S	No result	No result	No result	No result	No result	No result	No result	R	S	S	S	No result	S	S	S	No result	No result	No result
ncbi	SAMN03647998	training	S	S	S	R	No result	No result	S	S	No result	No result	No result	S	S	S	R	S	S	S	S	S	S	S
ncbi	SAMN03647999	training	S	S	R	S	S	R	R	S	S	S	S	S	R	R	S	R	R	R	R	No result	No result	No result
ncbi	SAMN03648000	training	R	S	S	S	No result	S	No result	No result	No result	No result	No result	R	S	S	S	No result	S	S	S	No result	No result	No result
ncbi	SAMN03648001	training	R	R	S	S	No result	S	S	S	S	S	S	R	R	R	S	R	S	S	S	No result	No result	No result
ncbi	SAMN03648002	training	R	S	S	S	S	S	No result	No result	S	No result	No result	R	S	S	S	S	S	No result	No result	S	S	S
ncbi	SAMN03648003	training	R	R	R	R	R	S	R	R	S	S	R	R	R	R	R	R	R	R	R	S	S	R
ncbi	SAMN03648004	training	R	S	S	S	No result	S	No result	No result	No result	No result	No result	R	S	S	S	R	S	S	S	No result	No result	No result
ncbi	SAMN03648005	training	R	S	S	S	No result	S	No result	No result	No result	No result	No result	R	S	S	S	R	S	S	S	S	S	S
ncbi	SAMN03648006	training	R	S	S	S	No result	S	No result	No result	No result	No result	No result	S	S	S	S	S	S	S	S	S	S	S
ncbi	SAMN03648007	training	S	S	S	S	No result	No result	No result	No result	No result	No result	No result	S	S	S	S	S	S	S	S	S	S	S
ncbi	SAMN03648008	training	S	S	S	S	No result	No result	No result	No result	No result	No result	No result	S	S	S	R	S	S	S	S	S	S	S
ncbi	SAMN03648009	training	R	R	S	S	S	S	S	S	S	S	S	R	R	S	S	R	S	S	S	No result	No result	No result
ncbi	SAMN03648010	training	R	S	S	S	No result	S	S	S	S	S	No result	No result	S	S	S	S	S	S	S	S	S	S
ncbi	SAMN03648011	training	R	R	S	S	No result	S	S	S	S	S	S	R	R	R	S	R	S	S	S	S	S	S
ncbi	SAMN03648012	training	S	R	S	S	No result	No result	S	S	S	S	S	S	R	S	S	S	S	S	S	S	S	S
ncbi	SAMN03648013	training	R	S	S	S	No result	S	No result	No result	No result	No result	No result	R	S	R	S	R	S	S	S	No result	No result	R
ncbi	SAMN03648014	training	R	S	S	S	No result	S	No result	No result	No result	No result	No result	R	S	S	S	S	S	S	S	S	S	S
ncbi	SAMN03648015	training	R	R	S	S	No result	S	S	S	S	S	S	R	R	R	S	R	S	S	S	No result	No result	R
ncbi	SAMN03648016	training	R	S	S	S	No result	S	No result	No result	No result	No result	No result	R	S	S	S	No result	S	S	S	No result	No result	No result
ncbi	SAMN03648017	training	S	S	S	R	No result	No result	No result	No result	No result	No result	No result	S	S	S	R	S	S	S	S	S	S	S
ncbi	SAMN03648018	training	R	S	S	S	No result	S	No result	No result	No result	No result	No result	R	S	S	S	R	S	S	S	No result	No result	No result
ncbi	SAMN03648019	training	R	S	S	S	No result	S	No result	No result	No result	No result	No result	R	S	S	S	R	S	S	S	S	S	S
ncbi	SAMN03648020	training	S	S	S	R	No result	No result	No result	No result	No result	No result	No result	S	S	No result	S	No result	S	S	S	No result	No result	No result
ncbi	SAMN03648021	training	R	R	S	S	No result	S	No result	No result	No result	No result	No result	R	R	R	S	R	S	S	S	S	S	S
ncbi	SAMN03648022	training	R	S	S	S	No result	S	No result	No result	No result	No result	No result	R	S	S	S	S	S	S	S	S	S	S
ncbi	SAMN03648023	training	R	S	S	S	No result	S	No result	No result	No result	No result	No result	R	S	S	S	No result	S	S	S	S	S	S
ncbi	SAMN03648024	training	R	S	S	S	No result	S	No result	No result	No result	No result	No result	R	S	S	S	S	S	S	S	S	S	S
ncbi	SAMN03648025	training	R	S	S	S	No result	No result	No result	No result	No result	No result	No result	R	S	S	S	No result	S	S	S	No result	No result	No result
ncbi	SAMN03648026	training	R	S	S	S	No result	S	No result	No result	No result	No result	No result	R	S	S	S	R	S	S	S	S	S	S
ncbi	SAMN03648027	training	R	R	S	S	No result	R	No result	No result	No result	No result	No result	R	R	R	S	No result	R	R	R	No result	No result	No result
ncbi	SAMN03648028	training	R	R	S	S	No result	R	S	R	S	S	S	R	R	R	S	No result	R	R	R	No result	No result	No result
ncbi	SAMN03648029	training	S	S	S	S	No result	No result	No result	No result	No result	No result	No result	S	S	S	S	S	S	S	S	S	S	S
ncbi	SAMN03648030	training	S	S	S	S	No result	No result	No result	No result	No result	No result	No result	S	S	S	S	S	S	S	S	S	S	S
ncbi	SAMN03648031	training	S	S	S	S	No result	No result	No result	No result	No result	No result	No result	S	S	S	S	S	S	S	S	S	S	S
ncbi	SAMN03648032	training	R	S	S	S	No result	S	No result	No result	No result	No result	No result	R	S	S	S	No result	S	S	S	No result	No result	No result
ncbi	SAMN03648033	training	S	S	S	S	No result	No result	No result	No result	No result	No result	No result	S	S	S	S	S	S	S	S	S	S	S
ncbi	SAMN03648034	training	S	S	S	S	No result	No result	No result	No result	No result	No result	No result	S	S	S	S	S	R	R	R	S	S	S
ncbi	SAMN03648035	training	S	S	S	S	No result	No result	No result	No result	No result	No result	No result	S	S	S	S	R	S	No result	No result	No result	No result	No result
ncbi	SAMN03648036	training	S	S	S	S	No result	No result	No result	No result	No result	No result	No result	S	S	S	S	S	S	S	S	S	S	S
ncbi	SAMN03648037	training	S	S	S	S	No result	No result	No result	No result	No result	No result	No result	S	S	S	S	S	S	S	S	S	S	S
ncbi	SAMN03648038	training	S	S	S	S	No result	No result	No result	No result	No result	No result	No result	S	S	S	S	S	S	S	S	S	S	S
ncbi	SAMN03648039	training	R	S	S	S	No result	S	No result	No result	No result	No result	No result	R	S	S	S	No result	S	S	S	No result	No result	No result
ncbi	SAMN03648040	training	S	S	S	S	No result	No result	No result	No result	No result	No result	No result	S	R	R	S	R	R	R	R	No result	No result	No result
ncbi	SAMN03648041	training	R	S	S	S	No result	S	No result	No result	No result	No result	No result	R	S	S	S	R	S	S	S	S	S	S
ncbi	SAMN03648042	training	R	R	R	S	No result	No result	S	S	S	S	S	R	R	R	S	R	S	S	S	S	S	S
ncbi	SAMN03648043	training	R	R	R	S	No result	No result	No result	No result	No result	No result	No result	R	R	R	S	R	S	S	S	R	R	R
ncbi	SAMN03648044	training	R	S	S	S	No result	S	No result	No result	No result	No result	No result	R	S	S	S	No result	S	S	S	No result	No result	No result
ncbi	SAMN03648045	training	R	S	S	S	No result	S	No result	No result	No result	No result	No result	R	S	R	S	S	S	S	S	S	S	S
ncbi	SAMN03648046	training	R	R	R	S	No result	No result	No result	No result	No result	No result	No result	R	R	R	S	R	S	S	S	R	R	R
ncbi	SAMN03648047	training	R	S	S	S	No result	S	No result	No result	No result	No result	No result	R	S	S	S	S	S	S	S	S	S	S
ncbi	SAMN03648048	training	R	S	S	S	No result	S	No result	No result	No result	No result	No result	R	S	S	S	R	No result	No result	No result	S	S	S
ncbi	SAMN03648049	training	R	S	S	S	No result	S	No result	No result	No result	No result	No result	R	S	S	S	S	S	No result	No result	S	S	S
ncbi	SAMN03648050	training	R	S	No result	S	No result	S	No result	No result	No result	No result	No result	R	S	No result	S	S	S	S	S	S	S	S
ncbi	SAMN03648051	training	R	S	S	S	No result	S	No result	No result	No result	No result	No result	R	S	R	S	R	No result	No result	No result	S	S	S
ncbi	SAMN03648052	training	R	S	S	S	No result	S	No result	No result	No result	No result	No result	R	S	S	S	R	S	S	S	S	S	S
ncbi	SAMN03648053	training	R	R	S	S	S	S	S	S	S	S	S	R	R	S	S	S	S	S	S	S	S	S
ncbi	SAMN03648054	training	R	S	S	S	No result	S	No result	No result	No result	No result	No result	R	S	R	S	No result	S	S	S	No result	No result	No result
ncbi	SAMN03648055	training	R	S	S	S	No result	S	No result	No result	No result	No result	No result	R	S	S	S	No result	S	S	S	No result	No result	No result
ncbi	SAMN03648056	training	R	S	S	S	No result	S	No result	No result	No result	No result	No result	R	S	S	S	No result	S	S	S	No result	No result	No result
ncbi	SAMN03648057	training	R	R	No result	R	No result	S	S	S	S	S	S	R	R	R	R	R	S	S	S	S	S	S
ncbi	SAMN03648058	training	R	S	S	S	No result	S	No result	No result	No result	No result	No result	S	S	S	S	S	S	S	S	S	S	S
ncbi	SAMN03648059	training	R	S	S	S	No result	S	No result	No result	No result	No result	No result	R	S	S	S	No result	S	S	S	No result	No result	No result
ncbi	SAMN03648060	training	R	S	S	S	S	S	No result	No result	No result	No result	No result	R	S	No result	S	S	S	S	S	S	S	S
ncbi	SAMN03648061	training	R	S	S	S	No result	S	No result	No result	No result	No result	No result	R	S	S	S	No result	S	S	S	No result	No result	No result
ncbi	SAMN03648062	training	R	R	R	S	No result	S	S	S	R	R	R	R	R	R	S	R	S	S	S	R	R	R
ncbi	SAMN03648063	training	R	R	S	R	No result	S	S	S	S	S	S	R	R	S	R	S	S	S	S	S	S	S
ncbi	SAMN03648064	training	R	R	S	No result	No result	S	S	S	S	S	S	R	R	S	S	S	S	S	S	S	S	S
ncbi	SAMN03648065	training	R	S	S	S	No result	S	No result	No result	No result	No result	No result	R	S	S	S	R	S	S	S	S	S	S
ncbi	SAMN03648066	training	S	S	S	S	No result	R	R	R	S	No result	S	S	R	R	S	R	R	R	R	No result	No result	No result
ncbi	SAMN03648067	training	R	S	S	S	No result	S	No result	No result	No result	No result	No result	R	S	No result	S	S	S	S	S	S	S	S
ncbi	SAMN03648068	training	S	R	S	S	No result	S	No result	No result	No result	No result	No result	S	R	S	S	S	S	S	S	S	S	S
ncbi	SAMN03648069	training	S	S	S	R	No result	No result	No result	No result	No result	No result	No result	S	S	No result	R	S	S	S	S	S	S	S
ncbi	SAMN03648070	training	R	S	S	S	No result	S	No result	No result	No result	No result	No result	R	S	S	S	S	S	S	S	S	S	S
ncbi	SAMN03648071	training	R	S	S	S	No result	S	No result	No result	No result	No result	No result	R	S	No result	S	S	S	S	S	S	S	S
ncbi	SAMN03648072	training	S	S	S	S	No result	No result	No result	No result	No result	No result	No result	S	S	S	S	S	S	S	S	S	S	S
ncbi	SAMN03648073	training	R	S	S	S	No result	S	No result	No result	No result	No result	No result	R	S	No result	S	S	S	S	S	S	S	S
ncbi	SAMN03648074	training	S	S	No result	S	No result	S	No result	No result	No result	No result	No result	S	S	S	S	S	S	S	S	S	S	S
ncbi	SAMN03648075	training	R	S	S	S	No result	S	No result	No result	No result	No result	No result	R	No result	No result	S	S	S	S	S	S	S	S
ncbi	SAMN03648076	training	R	S	S	S	No result	S	No result	No result	No result	No result	No result	R	S	No result	S	S	S	S	S	S	S	S
ncbi	SAMN03648077	training	R	R	S	S	No result	S	S	S	S	S	S	R	R	S	S	R	S	S	S	S	S	S
ncbi	SAMN03648078	training	R	S	S	S	No result	S	No result	No result	No result	No result	No result	R	S	No result	S	S	S	S	S	S	S	S
ncbi	SAMN03648079	training	R	R	S	S	No result	No result	No result	No result	No result	No result	No result	R	R	S	S	S	S	S	S	S	S	S
ncbi	SAMN03648080	training	R	S	S	No result	No result	S	No result	No result	No result	No result	No result	R	S	S	S	No result	S	S	S	No result	No result	No result
ncbi	SAMN03648081	training	R	S	S	S	No result	S	No result	No result	No result	No result	No result	S	S	S	S	S	S	S	S	S	S	S
ncbi	SAMN03648082	training	R	R	R	R	R	No result	S	S	S	S	S	R	R	R	R	R	S	S	S	S	S	S
ncbi	SAMN03648083	training	No result	S	S	S	No result	S	No result	No result	No result	No result	No result	S	S	S	S	S	S	S	S	S	S	S
ncbi	SAMN03648084	training	R	R	R	S	R	S	S	S	R	R	R	R	R	R	S	R	S	S	S	R	R	R
ncbi	SAMN03648085	training	R	R	S	S	No result	S	S	S	S	S	S	R	R	No result	S	R	S	S	S	No result	No result	No result
ncbi	SAMN03648086	training	S	S	S	S	No result	No result	No result	No result	No result	No result	No result	S	S	S	S	S	S	S	S	S	S	S
ncbi	SAMN03648087	training	R	R	S	S	No result	S	No result	No result	No result	No result	No result	S	R	S	S	S	S	S	S	S	S	S
ncbi	SAMN03648088	training	R	S	S	S	No result	S	No result	No result	No result	No result	No result	R	S	S	S	R	S	S	S	S	S	S
ncbi	SAMN03648089	training	R	S	S	S	No result	S	No result	No result	No result	No result	No result	R	S	S	S	No result	S	S	S	No result	No result	No result
ncbi	SAMN03648090	training	R	S	S	S	No result	S	No result	No result	No result	No result	No result	R	S	S	S	S	S	S	S	S	S	S
ncbi	SAMN03648091	training	R	S	S	S	No result	S	No result	No result	No result	No result	No result	R	S	S	S	No result	No result	S	S	S	S	S
ncbi	SAMN03648092	training	R	S	S	S	No result	S	No result	No result	No result	No result	No result	R	S	S	S	S	S	S	S	S	S	S
ncbi	SAMN03648093	training	R	R	R	S	No result	S	No result	No result	No result	No result	No result	R	R	R	S	No result	S	S	S	No result	No result	No result
ncbi	SAMN03648094	training	R	R	S	R	R	S	S	S	S	S	S	R	R	R	R	R	S	S	S	S	S	S
ncbi	SAMN03648095	training	S	S	S	S	No result	No result	No result	No result	No result	No result	No result	S	S	S	S	S	S	S	S	S	No result	No result
ncbi	SAMN03648170	training	S	R	S	R	No result	R	R	R	S	S	S	S	R	R	R	R	R	R	R	No result	No result	No result
ncbi	SAMN03648171	training	S	S	S	S	No result	No result	No result	No result	No result	No result	No result	S	S	S	S	S	No result	No result	No result	No result	No result	No result
ncbi	SAMN03648172	training	R	R	S	S	R	S	S	S	S	S	S	R	R	S	S	R	S	S	S	S	S	S
ncbi	SAMN03648173	training	S	S	S	S	No result	No result	No result	No result	No result	No result	No result	S	S	S	S	S	S	S	S	No result	No result	No result
ncbi	SAMN03648174	training	S	S	S	S	No result	No result	No result	No result	No result	No result	No result	S	S	S	S	S	S	S	S	S	S	S
ncbi	SAMN03648175	training	S	S	S	S	No result	No result	No result	No result	No result	No result	No result	S	S	S	S	R	S	S	S	No result	No result	No result
ncbi	SAMN03648176	training	S	S	S	S	No result	No result	No result	No result	No result	No result	No result	S	S	S	S	S	S	S	S	S	S	S
ncbi	SAMN03648177	training	S	S	S	S	No result	No result	No result	No result	No result	No result	No result	S	S	S	S	S	S	S	S	S	S	S
ncbi	SAMN03648178	training	S	S	S	S	No result	No result	No result	No result	No result	No result	No result	S	S	S	S	S	S	S	S	No result	No result	S
ncbi	SAMN03648179	training	S	S	S	S	No result	No result	No result	No result	No result	No result	No result	S	S	S	S	S	S	S	S	S	S	S
ncbi	SAMN03648180	training	S	S	S	S	No result	No result	No result	No result	No result	No result	No result	S	S	No result	S	S	S	S	S	S	S	S
ncbi	SAMN03648181	training	S	S	S	S	No result	No result	No result	No result	No result	No result	No result	S	S	S	S	S	S	S	S	S	S	S
ncbi	SAMN03648182	training	S	S	S	S	No result	No result	No result	No result	No result	No result	No result	S	S	S	S	S	S	S	S	S	S	S
ncbi	SAMN03648183	training	S	S	S	S	No result	No result	No result	No result	No result	No result	No result	S	S	S	S	No result	S	S	S	No result	No result	No result
ncbi	SAMN03648184	training	S	S	S	S	No result	No result	No result	No result	No result	No result	No result	S	S	S	S	S	S	S	S	S	S	S
ncbi	SAMN03648185	training	S	S	S	S	No result	No result	No result	No result	No result	No result	No result	S	S	S	S	S	S	S	S	S	S	S
ncbi	SAMN03648186	training	S	S	S	S	No result	No result	No result	No result	No result	No result	No result	S	S	S	S	S	No result	No result	No result	No result	No result	No result
ncbi	SAMN03648187	training	S	S	S	S	No result	No result	No result	No result	No result	No result	No result	S	S	S	S	S	No result	No result	No result	S	S	S
ncbi	SAMN03648188	training	S	S	S	S	No result	No result	No result	No result	No result	No result	No result	S	S	S	S	S	S	S	S	S	S	S
ncbi	SAMN03648189	training	S	S	S	S	No result	No result	No result	No result	No result	No result	No result	S	S	S	S	S	S	S	S	S	S	S
ncbi	SAMN03648190	training	S	S	S	S	No result	No result	No result	No result	No result	No result	No result	S	S	S	S	S	No result	No result	No result	S	S	S
ncbi	SAMN03648191	training	S	S	S	S	No result	No result	No result	No result	No result	No result	No result	S	S	S	S	S	No result	No result	No result	S	S	S
ncbi	SAMN03648192	training	S	S	S	S	No result	No result	No result	No result	No result	No result	No result	S	S	S	S	S	No result	No result	No result	S	S	S
ncbi	SAMN03648193	training	S	S	S	S	No result	No result	No result	No result	No result	No result	No result	S	S	S	S	S	S	S	S	S	S	S
ncbi	SAMN03648194	training	S	S	S	S	No result	No result	No result	No result	No result	No result	No result	S	S	S	S	S	S	S	S	S	S	S
ncbi	SAMN03648195	training	S	S	S	S	No result	No result	No result	No result	No result	No result	No result	S	S	S	S	S	S	S	S	S	S	S
ncbi	SAMN03648196	training	S	S	S	S	No result	No result	No result	No result	No result	No result	No result	S	S	S	S	No result	S	S	S	No result	No result	No result
ncbi	SAMN03648197	training	R	R	R	R	No result	S	S	S	S	S	S	R	R	R	R	R	S	S	S	S	S	S
ncbi	SAMN03648198	training	S	S	S	S	No result	No result	No result	No result	No result	No result	No result	S	S	S	S	R	S	S	S	No result	No result	No result
ncbi	SAMN03648199	training	S	S	S	S	No result	No result	No result	No result	No result	No result	No result	S	S	S	S	S	S	S	S	S	S	S
ncbi	SAMN03648200	training	S	S	S	S	No result	No result	No result	No result	No result	No result	No result	S	S	S	S	S	No result	No result	No result	S	S	S
ncbi	SAMN03648201	training	S	S	S	S	No result	S	No result	No result	No result	No result	No result	R	S	No result	S	S	S	S	S	S	S	S
ncbi	SAMN03648202	training	S	S	S	S	No result	No result	No result	No result	No result	No result	No result	S	S	S	S	S	No result	No result	No result	S	S	S
ncbi	SAMN03648203	training	S	S	S	S	No result	No result	No result	No result	No result	No result	No result	S	S	S	S	S	S	S	S	S	S	S
ncbi	SAMN03648204	training	S	S	S	S	No result	No result	No result	No result	No result	No result	No result	S	S	S	S	No result	S	S	S	No result	No result	No result
ncbi	SAMN03648205	training	S	S	S	S	No result	No result	No result	No result	No result	No result	No result	S	S	S	S	S	S	S	S	S	S	S
ncbi	SAMN03648206	training	S	S	S	S	No result	S	No result	No result	No result	No result	No result	R	S	S	S	No result	S	S	S	No result	No result	No result
ncbi	SAMN03648207	training	S	S	S	S	No result	No result	No result	No result	No result	No result	No result	S	S	S	S	S	S	S	S	S	S	S
ncbi	SAMN03648208	training	S	S	S	S	No result	No result	No result	No result	No result	No result	No result	S	S	S	S	S	S	S	S	S	S	S
ncbi	SAMN03648209	training	S	S	S	S	No result	No result	No result	No result	No result	No result	No result	S	S	S	S	S	S	S	S	S	S	S
ncbi	SAMN03648210	training	S	S	S	S	No result	No result	No result	No result	No result	No result	No result	S	S	S	S	No result	S	S	S	No result	No result	No result
ncbi	SAMN03648211	training	S	S	S	S	No result	S	No result	No result	No result	No result	No result	S	S	S	S	S	S	S	S	S	S	S
ncbi	SAMN03648212	training	S	S	S	S	No result	No result	No result	No result	No result	No result	No result	S	S	S	S	No result	S	S	S	No result	No result	No result
ncbi	SAMN03648213	training	S	S	S	S	No result	No result	No result	No result	No result	No result	No result	S	S	S	S	S	No result	No result	No result	No result	No result	No result
ncbi	SAMN03648214	training	S	S	S	S	No result	No result	No result	No result	No result	No result	No result	S	S	S	S	S	S	S	S	S	S	S
ncbi	SAMN03648215	training	S	S	S	S	No result	No result	No result	No result	No result	No result	No result	S	S	S	S	No result	No result	No result	No result	No result	No result	No result
ncbi	SAMN03648216	training	S	S	S	S	No result	No result	No result	No result	No result	No result	No result	S	S	S	S	S	S	S	S	S	S	S
ncbi	SAMN03648217	training	S	S	S	S	No result	No result	No result	No result	No result	No result	No result	S	S	No result	S	S	S	S	S	S	No result	No result
ncbi	SAMN03648218	training	S	S	S	S	No result	No result	No result	No result	No result	No result	No result	S	S	S	S	S	S	S	S	S	S	S
ncbi	SAMN03648219	training	S	S	S	S	No result	No result	S	S	S	S	S	S	S	S	S	R	S	S	S	No result	No result	No result
ncbi	SAMN03648220	training	S	S	S	S	No result	No result	No result	No result	No result	No result	No result	S	S	S	S	S	S	S	S	S	S	S
ncbi	SAMN03648221	training	S	S	S	S	No result	No result	No result	No result	No result	No result	No result	S	S	S	S	S	S	S	S	S	S	S
ncbi	SAMN03648222	training	S	S	S	S	No result	No result	No result	No result	No result	No result	No result	S	S	S	S	S	S	S	S	S	S	S
ncbi	SAMN03648223	training	S	S	S	S	No result	No result	No result	No result	No result	No result	No result	No result	S	S	S	S	No result	No result	No result	S	S	S
ncbi	SAMN03648224	training	S	S	S	S	No result	No result	No result	No result	No result	No result	No result	S	S	S	S	S	S	S	S	S	S	S
ncbi	SAMN03648225	training	S	S	S	S	No result	No result	No result	No result	No result	No result	No result	S	S	S	S	R	S	S	S	No result	No result	No result
ncbi	SAMN03648226	training	S	S	S	S	No result	No result	No result	No result	No result	No result	No result	S	S	S	S	S	S	S	S	S	S	S
ncbi	SAMN03648227	training	S	S	S	S	No result	No result	No result	No result	No result	No result	No result	S	S	S	S	S	S	S	S	S	S	S
ncbi	SAMN03648228	training	S	S	S	S	No result	No result	No result	No result	No result	No result	No result	S	S	S	S	No result	S	S	S	No result	No result	No result
ncbi	SAMN03648229	training	S	S	S	S	No result	No result	No result	No result	No result	No result	No result	S	S	S	S	S	S	S	S	S	S	S
ncbi	SAMN03648230	training	S	S	S	S	No result	No result	No result	No result	No result	No result	No result	S	S	S	S	S	S	S	S	S	S	S
ncbi	SAMN03648231	training	S	S	S	S	No result	No result	No result	No result	No result	No result	No result	S	S	S	S	S	S	S	S	S	S	S
ncbi	SAMN03648232	training	S	S	S	S	No result	No result	No result	No result	No result	No result	No result	S	S	S	S	S	S	S	S	S	S	S
ncbi	SAMN03648233	training	S	S	S	S	No result	No result	No result	No result	No result	No result	No result	S	S	S	S	S	S	S	S	S	S	S
ncbi	SAMN03648234	training	S	S	S	S	No result	No result	No result	No result	No result	No result	No result	S	S	S	S	S	S	S	S	S	S	S
ncbi	SAMN03648235	training	S	S	S	S	No result	No result	No result	No result	No result	No result	No result	S	S	No result	S	S	No result	No result	No result	S	S	S
ncbi	SAMN03648236	training	S	S	S	S	No result	No result	No result	No result	No result	No result	No result	S	S	S	S	S	No result	No result	No result	No result	No result	No result
ncbi	SAMN03648237	training	S	S	S	S	No result	No result	No result	No result	No result	No result	No result	S	S	S	S	S	S	S	S	S	S	S
ncbi	SAMN03648238	training	S	S	S	S	No result	No result	No result	No result	No result	No result	No result	S	S	S	S	S	S	S	S	S	S	S
ncbi	SAMN03648239	training	S	S	S	S	No result	No result	No result	No result	No result	No result	No result	S	S	S	S	S	S	S	S	S	S	S
ncbi	SAMN03648240	training	S	S	S	S	No result	No result	No result	No result	No result	No result	No result	S	S	S	S	S	S	S	S	S	S	S
ncbi	SAMN03648241	training	S	S	S	S	No result	No result	No result	No result	No result	No result	No result	S	S	S	S	S	No result	No result	No result	S	S	S
ncbi	SAMN03648242	training	S	S	S	S	No result	No result	No result	No result	No result	No result	No result	S	S	S	S	S	S	S	S	S	S	S
ncbi	SAMN03648243	training	S	S	S	S	No result	S	No result	No result	No result	No result	No result	S	S	S	S	S	S	No result	No result	S	S	S
ncbi	SAMN03648244	training	S	S	S	S	No result	S	No result	No result	No result	No result	No result	S	S	S	S	S	S	S	S	S	S	S
ncbi	SAMN03648245	training	S	S	S	No result	No result	No result	No result	No result	No result	No result	No result	S	S	S	S	S	S	S	S	S	S	S
ncbi	SAMN03648246	training	S	S	S	S	No result	No result	No result	No result	No result	No result	No result	S	S	S	S	S	S	S	S	S	S	S
ncbi	SAMN03648247	training	S	S	S	S	No result	No result	No result	No result	No result	No result	No result	S	S	S	S	S	S	S	S	S	S	S
ncbi	SAMN03648248	training	S	S	S	S	No result	No result	No result	No result	No result	No result	No result	S	S	S	S	S	S	S	S	S	S	S
ncbi	SAMN03648249	training	S	S	S	S	No result	No result	No result	No result	No result	No result	No result	S	S	S	S	S	S	S	S	S	S	S
ncbi	SAMN03648250	training	S	S	S	S	No result	No result	No result	No result	No result	No result	No result	S	S	S	S	S	S	S	S	S	S	S
ncbi	SAMN03648251	training	S	S	S	S	No result	No result	No result	No result	No result	No result	No result	S	S	S	S	S	S	S	S	S	S	S
ncbi	SAMN03648252	training	S	S	S	S	No result	No result	No result	No result	No result	No result	No result	S	S	S	S	S	S	S	S	S	S	S
ncbi	SAMN03648253	training	S	S	S	S	No result	No result	No result	No result	No result	No result	No result	S	S	No result	S	No result	S	S	S	No result	No result	No result
ncbi	SAMN03648254	training	S	S	S	S	No result	No result	No result	No result	No result	No result	No result	S	S	S	S	S	S	S	S	S	S	S
ncbi	SAMN03648255	training	S	S	S	S	No result	No result	No result	No result	No result	No result	No result	S	S	S	S	S	S	S	S	S	S	S
ncbi	SAMN03648256	training	S	S	S	S	No result	No result	No result	No result	No result	No result	No result	S	S	S	S	S	S	S	S	S	S	S
ncbi	SAMN03648257	training	S	S	S	S	No result	No result	No result	No result	No result	No result	No result	S	S	S	S	S	S	S	S	S	S	S
ncbi	SAMN03648258	training	S	S	S	S	No result	No result	No result	No result	No result	No result	No result	S	S	S	S	S	S	S	S	S	S	S
ncbi	SAMN03648259	training	S	S	S	S	No result	No result	No result	No result	No result	No result	No result	S	S	S	S	S	S	S	S	S	S	S
ncbi	SAMN03648260	training	S	S	S	S	No result	No result	No result	No result	No result	No result	No result	S	S	S	S	S	S	S	S	S	S	S
ncbi	SAMN03648261	training	S	S	S	S	No result	No result	No result	No result	No result	No result	No result	S	S	S	S	No result	S	S	S	No result	No result	No result
ncbi	SAMN03648262	training	S	S	S	S	No result	No result	No result	No result	No result	No result	No result	S	S	S	S	S	S	S	S	S	S	S
ncbi	SAMN03648263	training	S	S	S	S	No result	No result	No result	No result	No result	No result	No result	S	S	S	S	No result	S	S	S	No result	No result	No result
ncbi	SAMN03648264	training	S	S	S	S	No result	No result	No result	No result	No result	No result	No result	S	S	S	S	S	S	S	S	S	S	S
ncbi	SAMN03648265	training	S	S	S	S	No result	No result	No result	No result	No result	No result	No result	S	S	S	S	S	S	S	S	S	S	S
ncbi	SAMN03648266	training	S	S	S	S	No result	No result	No result	No result	No result	No result	No result	S	S	S	S	S	S	S	S	No result	No result	S
ncbi	SAMN03648267	training	S	S	S	S	No result	No result	No result	No result	No result	No result	No result	S	S	S	S	S	S	S	S	S	S	S
ncbi	SAMN03648268	training	R	R	S	S	No result	No result	No result	No result	No result	No result	No result	R	R	R	S	S	S	S	S	S	S	S
ncbi	SAMN03648269	training	S	S	S	S	No result	No result	No result	No result	No result	No result	No result	S	S	S	S	S	No result	No result	No result	S	S	S
ncbi	SAMN03648270	training	R	R	S	R	No result	R	R	R	S	S	S	R	R	R	R	S	R	R	R	S	S	S
ncbi	SAMN03648271	training	R	S	S	S	No result	S	No result	No result	No result	No result	No result	R	S	S	S	No result	S	S	S	No result	No result	No result
ncbi	SAMN03648272	training	S	S	S	S	No result	No result	No result	No result	No result	No result	No result	S	S	S	S	No result	S	S	S	No result	No result	No result
ncbi	SAMN03648273	training	S	S	S	S	No result	No result	No result	No result	No result	No result	No result	S	S	S	S	S	S	S	S	S	S	S
ncbi	SAMN03648274	training	S	S	S	S	No result	No result	No result	No result	No result	No result	No result	S	S	S	S	No result	S	S	S	No result	No result	No result
ncbi	SAMN03648275	training	S	S	S	S	No result	No result	No result	No result	No result	No result	No result	S	S	S	S	S	S	S	S	S	S	S
ncbi	SAMN03648276	training	No result	No result	No result	S	No result	No result	No result	No result	No result	No result	No result	S	S	S	S	No result	S	S	S	No result	No result	No result
ncbi	SAMN03648277	training	S	S	S	S	No result	No result	No result	No result	No result	No result	No result	S	S	S	S	No result	S	S	S	No result	No result	No result
ncbi	SAMN03648278	training	S	S	S	S	No result	No result	No result	No result	No result	No result	No result	S	S	S	S	S	S	S	S	S	S	S
ncbi	SAMN03648279	training	S	S	S	S	No result	No result	No result	No result	No result	No result	No result	S	S	S	S	S	S	S	S	S	S	S
ncbi	SAMN03648280	training	S	S	S	S	No result	No result	No result	No result	No result	No result	No result	S	S	S	S	No result	S	S	S	No result	No result	No result
ncbi	SAMN03648281	training	S	S	S	S	No result	No result	No result	No result	No result	No result	No result	S	S	S	S	R	S	S	S	No result	No result	No result
ncbi	SAMN03648282	training	S	S	S	S	No result	No result	No result	No result	No result	No result	No result	S	S	S	S	No result	S	S	S	No result	No result	No result
ncbi	SAMN03648283	training	S	S	S	S	No result	S	No result	No result	No result	No result	No result	S	S	S	S	S	S	S	S	S	S	S
ncbi	SAMN03648284	training	S	S	R	S	No result	S	No result	No result	No result	No result	No result	R	S	R	S	S	S	S	S	S	S	S
ncbi	SAMN03648285	training	S	S	S	S	No result	No result	No result	No result	No result	No result	No result	S	S	S	S	S	S	S	S	S	S	S
ncbi	SAMN03648286	training	S	S	No result	R	No result	R	No result	No result	No result	No result	No result	S	R	R	R	R	R	R	R	No result	No result	No result
ncbi	SAMN03648287	training	S	S	S	S	No result	No result	No result	No result	No result	No result	No result	S	S	No result	S	S	S	S	S	S	S	S
ncbi	SAMN03648288	training	S	S	S	S	No result	No result	No result	No result	No result	No result	No result	S	S	S	S	S	S	S	S	No result	No result	No result
ncbi	SAMN03648289	training	S	S	S	S	No result	No result	No result	No result	No result	No result	No result	S	S	S	S	S	S	S	S	S	S	S
ncbi	SAMN03648290	training	S	S	S	S	No result	No result	No result	No result	No result	No result	No result	S	S	S	S	S	S	S	S	S	S	S
ncbi	SAMN03648291	training	S	S	S	S	No result	No result	No result	No result	No result	No result	No result	S	S	S	S	S	S	S	S	S	S	S
ncbi	SAMN03648292	training	S	S	S	S	No result	No result	No result	No result	No result	No result	No result	S	S	No result	S	S	S	S	S	S	S	S
ncbi	SAMN03648293	training	S	S	S	S	No result	No result	No result	No result	No result	No result	No result	S	S	S	S	S	No result	S	S	S	S	S
ncbi	SAMN03648294	training	S	S	S	S	No result	No result	No result	No result	No result	No result	No result	S	S	S	S	S	S	S	S	S	S	S
ncbi	SAMN03648295	training	S	S	S	S	No result	No result	No result	No result	No result	No result	No result	S	S	S	S	No result	S	S	S	No result	No result	No result
ncbi	SAMN03648296	training	S	S	S	S	No result	No result	No result	No result	No result	No result	No result	S	S	S	S	S	S	S	S	S	S	S
ncbi	SAMN03648297	training	S	S	S	S	No result	No result	No result	No result	No result	No result	No result	S	S	S	S	R	S	S	S	No result	No result	No result
ncbi	SAMN03648298	training	S	S	S	S	No result	No result	No result	No result	No result	No result	No result	S	S	S	S	S	S	S	S	S	No result	No result
ncbi	SAMN03648299	training	S	S	S	S	No result	No result	No result	No result	No result	No result	No result	S	S	S	S	S	S	S	S	S	S	S
ncbi	SAMN03648300	training	R	R	No result	R	No result	S	No result	No result	No result	No result	No result	R	R	R	R	R	R	R	R	S	S	R
ncbi	SAMN03648301	training	S	S	S	S	No result	No result	No result	No result	No result	No result	No result	S	S	S	S	No result	S	S	S	No result	No result	No result
ncbi	SAMN03648302	training	R	R	R	R	No result	S	S	S	S	S	R	R	R	R	R	R	S	S	S	S	S	R
ncbi	SAMN03648303	training	S	S	S	S	No result	No result	No result	No result	No result	No result	No result	S	S	S	S	S	S	S	S	S	S	S
ncbi	SAMN03648304	training	S	S	S	S	No result	No result	No result	No result	No result	No result	No result	S	S	S	S	S	S	S	S	S	S	S
ncbi	SAMN03648305	training	S	S	S	S	No result	No result	No result	No result	No result	No result	No result	S	S	S	S	S	S	S	S	S	S	S
ncbi	SAMN03648306	training	S	S	S	S	No result	No result	No result	No result	No result	No result	No result	S	S	No result	S	S	S	S	S	S	S	S
ncbi	SAMN03648307	training	S	S	S	S	No result	No result	No result	No result	No result	No result	No result	S	S	S	S	No result	S	S	S	No result	No result	No result
ncbi	SAMN03648308	training	S	S	S	S	No result	No result	No result	No result	No result	No result	No result	S	S	S	S	S	S	S	S	S	S	S
ncbi	SAMN03648309	training	S	S	S	S	No result	No result	No result	No result	No result	No result	No result	S	S	S	S	S	S	S	S	S	S	S
ebi	ERS389518	training	S	S	S	S	S	No result	No result	No result	No result	No result	No result	S	S	S	S	S	S	S	S	No result	No result	No result
ebi	ERS389519	training	S	S	S	S	S	No result	No result	No result	No result	No result	No result	S	S	S	S	S	S	S	S	S	S	S
ebi	ERS389520	training	S	S	S	S	S	No result	No result	No result	No result	No result	No result	S	S	No result	S	S	S	S	S	S	S	S
ncbi	SAMN03648310	training	R	No result	S	S	No result	No result	No result	No result	S	No result	No result	R	R	No result	S	R	S	S	S	S	S	S
ebi	ERS389522	training	S	S	S	S	S	No result	No result	No result	No result	No result	No result	S	S	S	S	S	S	S	S	S	S	S
ebi	ERS389523	training	S	S	S	S	S	No result	No result	No result	No result	No result	No result	S	S	S	S	S	S	S	S	S	S	S
ebi	ERS389524	training	S	S	S	S	S	No result	No result	No result	No result	No result	No result	S	S	S	S	S	S	S	S	No result	No result	No result
ebi	ERS389525	training	S	S	S	S	S	No result	No result	No result	No result	No result	No result	S	S	S	S	S	S	S	S	No result	No result	S
ebi	ERS389527	training	S	S	S	S	S	No result	No result	No result	No result	No result	No result	S	S	S	S	S	S	S	S	S	S	S
ebi	ERS389528	training	S	S	S	S	S	No result	No result	No result	No result	No result	No result	S	S	S	S	S	S	S	S	S	S	S
ebi	ERS389529	training	S	S	S	S	S	No result	No result	No result	No result	No result	No result	S	S	S	S	S	S	S	S	S	S	S
ebi	ERS389530	training	S	S	S	S	S	No result	No result	No result	No result	No result	No result	S	S	S	S	S	S	S	S	S	S	S
ncbi	SAMN03648311	training	S	S	S	S	S	No result	No result	No result	No result	No result	No result	S	S	S	S	S	S	S	S	S	S	S
ncbi	SAMN03648312	training	R	S	S	S	S	No result	No result	No result	No result	No result	No result	R	S	No result	S	S	S	S	S	S	S	S
ebi	ERS389535	training	S	S	S	S	S	No result	No result	No result	No result	No result	No result	S	S	S	S	S	S	S	S	S	S	S
ebi	ERS389536	training	S	S	S	S	S	No result	No result	No result	No result	No result	No result	S	S	S	S	S	S	S	S	S	S	S
ebi	ERS389538	training	S	S	S	S	S	No result	No result	No result	No result	No result	No result	S	S	No result	S	S	S	S	S	S	S	S
ncbi	SAMN03648313	training	S	No result	No result	No result	No result	No result	No result	No result	No result	No result	No result	S	S	S	S	S	S	S	S	S	S	S
ebi	ERS389539	training	S	S	S	S	S	No result	No result	No result	No result	No result	No result	S	S	S	S	S	S	S	S	S	S	S
ebi	ERS389540	training	S	No result	No result	No result	No result	No result	No result	No result	No result	No result	No result	S	S	S	S	S	S	S	S	S	S	S
ebi	ERS389541	training	S	S	S	S	S	No result	No result	No result	No result	No result	No result	S	S	S	S	S	S	S	S	S	S	S
ebi	ERS389542	training	R	S	S	S	R	No result	No result	No result	No result	No result	No result	R	S	S	S	R	S	S	S	S	S	S
ebi	ERS389543	training	S	S	S	S	S	No result	No result	No result	No result	No result	No result	S	S	S	S	S	S	S	S	S	S	S
ebi	ERS389544	training	S	S	S	S	S	No result	No result	No result	No result	No result	No result	S	S	No result	S	S	S	S	S	S	S	S
ncbi	SAMN03648314	training	S	S	S	S	S	No result	No result	No result	No result	No result	No result	S	S	No result	S	S	S	S	S	S	S	S
ebi	ERS389545	training	S	S	S	S	S	No result	No result	No result	No result	No result	No result	S	S	S	S	S	S	S	S	S	S	S
ebi	ERS389548	training	S	S	S	S	S	No result	No result	No result	No result	No result	No result	S	S	S	S	S	S	S	S	No result	No result	S
ebi	ERS389549	training	S	S	S	S	S	No result	No result	No result	No result	No result	No result	S	S	No result	S	S	S	S	S	S	S	S
ebi	ERS389550	training	S	S	S	S	S	No result	No result	No result	No result	No result	No result	S	S	S	S	S	No result	No result	No result	S	S	S
ebi	ERS389551	training	S	No result	No result	No result	No result	No result	No result	No result	No result	No result	No result	S	S	S	S	S	S	S	S	S	S	S
ebi	ERS389552	training	S	S	S	S	S	No result	No result	No result	No result	No result	No result	S	S	S	S	S	S	S	S	S	S	S
ebi	ERS389553	training	R	No result	No result	No result	No result	No result	No result	No result	No result	No result	No result	S	S	S	S	R	S	S	S	S	S	S
ebi	ERS389554	training	S	S	S	S	S	No result	No result	No result	No result	No result	No result	S	S	S	S	S	S	S	S	S	S	S
ncbi	SAMN03648315	training	S	S	S	S	S	No result	No result	No result	No result	No result	No result	S	S	No result	S	S	S	S	S	S	S	S
ncbi	SAMN03648316	training	S	S	S	S	S	No result	No result	No result	No result	No result	No result	S	S	No result	S	S	S	S	S	S	S	S
ncbi	SAMN03648317	training	S	S	S	S	S	No result	No result	No result	No result	No result	No result	S	S	S	S	S	S	S	S	S	S	S
ncbi	SAMN03648318	training	S	S	S	S	S	No result	No result	No result	No result	No result	No result	S	S	S	S	S	S	S	S	S	S	S
ncbi	SAMN03648319	training	S	S	S	S	S	No result	No result	No result	No result	No result	No result	S	S	S	S	S	S	S	S	No result	No result	No result
ncbi	SAMN03648320	training	S	S	S	S	S	No result	No result	No result	No result	No result	No result	S	S	S	S	S	S	S	S	No result	No result	No result
ncbi	SAMN03648321	training	S	S	S	S	S	No result	No result	No result	No result	No result	No result	S	S	S	S	S	No result	No result	No result	S	S	S
ncbi	SAMN03648322	training	S	S	S	S	S	No result	No result	No result	No result	No result	No result	S	S	S	S	S	S	S	S	S	S	S
ncbi	SAMN03648323	training	S	S	S	S	S	No result	No result	No result	No result	No result	No result	S	S	S	S	S	No result	No result	No result	S	S	S
ncbi	SAMN03648324	training	R	S	S	S	R	No result	No result	No result	No result	No result	No result	R	S	S	S	R	S	S	S	No result	No result	No result
ncbi	SAMN03648325	training	S	S	S	S	S	No result	No result	No result	No result	No result	No result	S	S	S	S	S	S	S	S	S	S	S
ncbi	SAMN03648326	training	S	S	S	S	S	No result	No result	No result	No result	No result	No result	S	S	S	S	S	S	S	S	S	S	S
ncbi	SAMN03648327	training	S	S	S	S	S	No result	No result	No result	No result	No result	No result	S	S	S	S	S	S	S	S	S	S	S
ncbi	SAMN03648328	training	S	S	S	S	S	No result	No result	No result	No result	No result	No result	S	S	S	S	S	S	S	S	S	S	S
ncbi	SAMN03648329	training	S	S	S	S	S	No result	No result	No result	No result	No result	No result	S	S	S	S	S	S	S	S	S	S	S
ncbi	SAMN03648330	training	S	S	S	S	R	No result	No result	No result	No result	No result	No result	S	S	S	S	R	S	S	S	S	S	S
ncbi	SAMN03648331	training	S	S	S	S	S	No result	No result	No result	No result	No result	No result	S	S	S	S	S	S	S	S	S	S	S
ebi	ERS389558	training	S	S	S	S	S	No result	No result	No result	No result	No result	No result	S	S	S	S	S	S	S	S	S	S	S
ebi	ERS389559	training	S	S	S	S	S	No result	No result	No result	No result	No result	No result	S	S	S	S	S	S	S	S	S	S	S
ebi	ERS389562	training	S	S	S	S	S	No result	No result	No result	No result	No result	No result	S	S	S	S	S	S	S	S	S	S	S
ebi	ERS389563	training	S	S	S	S	S	No result	No result	No result	No result	No result	No result	S	S	S	S	S	S	S	S	S	S	S
ebi	ERS389564	training	R	S	S	S	R	S	No result	No result	No result	No result	No result	R	S	S	S	R	S	S	S	S	S	S
ebi	ERS389565	training	S	S	S	S	S	No result	No result	No result	No result	No result	No result	S	S	No result	S	S	S	S	S	S	S	S
ebi	ERS389568	training	S	S	S	S	S	No result	No result	No result	No result	No result	No result	S	S	S	S	S	S	S	S	S	S	S
ebi	ERS389569	training	S	S	S	S	S	No result	No result	No result	No result	No result	No result	S	S	S	S	S	S	S	S	S	S	S
ncbi	SAMN03648332	training	S	S	S	S	S	No result	No result	No result	No result	No result	No result	S	S	S	S	S	S	S	S	S	S	S
ebi	ERS389575	training	S	S	S	S	S	No result	No result	No result	No result	No result	No result	S	S	S	S	S	No result	No result	No result	S	S	S
ebi	ERS389579	training	S	S	S	S	S	No result	No result	No result	No result	No result	No result	S	S	S	S	S	No result	No result	No result	S	S	S
ebi	ERS389580	training	S	S	S	S	S	No result	No result	No result	No result	No result	No result	S	S	S	S	S	S	S	S	S	S	S
ebi	ERS389581	training	S	S	S	S	S	No result	No result	No result	No result	No result	No result	S	S	S	S	S	S	S	S	S	S	S
ncbi	SAMN03648333	training	S	S	S	S	S	No result	No result	No result	No result	No result	No result	S	S	No result	S	S	S	S	S	S	S	S
ncbi	SAMN03648334	training	S	S	S	No result	No result	No result	No result	No result	No result	No result	No result	S	S	No result	S	No result	S	S	S	No result	No result	No result
ncbi	SAMN03648335	training	S	S	S	S	No result	No result	No result	No result	No result	No result	No result	S	S	No result	S	No result	S	S	S	No result	No result	No result
ncbi	SAMN03648336	training	S	S	S	S	No result	No result	No result	No result	No result	No result	No result	S	S	S	S	S	S	S	S	S	S	S
ncbi	SAMN03648337	training	S	S	S	S	No result	No result	No result	No result	No result	No result	No result	S	S	S	S	S	S	S	S	S	S	S
ncbi	SAMN03648338	training	S	S	S	S	No result	No result	No result	No result	No result	No result	No result	S	S	S	S	S	S	S	S	S	S	S
ncbi	SAMN03648339	training	S	S	S	S	No result	No result	No result	No result	No result	No result	No result	S	S	S	S	S	S	S	S	S	S	S
ncbi	SAMN03648340	training	S	S	S	S	No result	No result	No result	No result	No result	No result	No result	S	S	S	S	S	S	S	S	S	S	S
ncbi	SAMN03648341	training	S	S	S	S	No result	No result	No result	No result	No result	No result	No result	S	S	S	S	No result	S	S	S	No result	No result	No result
ncbi	SAMN03648342	training	S	S	S	S	No result	S	No result	No result	No result	No result	No result	S	S	S	S	S	S	S	S	S	S	S
ncbi	SAMN03648343	training	S	S	S	S	No result	No result	No result	No result	No result	No result	No result	S	S	S	S	S	S	S	S	S	S	S
ncbi	SAMN03648344	training	S	S	S	S	No result	No result	No result	No result	No result	No result	No result	S	S	S	S	S	S	S	S	S	S	S
ncbi	SAMN03648345	training	S	S	S	S	No result	No result	No result	No result	No result	No result	No result	S	S	S	S	S	S	S	S	S	S	S
ncbi	SAMN03648346	training	S	S	S	S	No result	No result	No result	No result	No result	No result	No result	S	S	S	S	S	No result	No result	No result	S	S	No result
ncbi	SAMN03648347	training	S	S	S	S	No result	No result	No result	No result	No result	No result	No result	S	S	S	S	S	S	S	S	S	S	S
ncbi	SAMN03648348	training	S	S	S	S	No result	No result	No result	No result	No result	No result	No result	S	S	S	S	S	S	S	S	S	S	S
ncbi	SAMN03648349	training	S	S	S	S	No result	No result	No result	No result	No result	No result	No result	S	S	S	S	S	S	S	S	S	S	S
ncbi	SAMN03648350	training	S	S	S	S	No result	No result	No result	No result	No result	No result	No result	S	S	S	S	S	S	S	S	S	S	S
ncbi	SAMN03648351	training	S	S	S	S	No result	No result	No result	No result	No result	No result	No result	S	S	S	S	S	S	S	S	S	S	S
ncbi	SAMN03648352	training	S	S	S	S	No result	No result	No result	No result	No result	No result	No result	S	S	S	S	S	S	No result	No result	S	S	S
ncbi	SAMN03648353	training	S	S	S	S	No result	No result	No result	No result	No result	No result	No result	S	S	S	S	S	S	S	S	S	S	S
ncbi	SAMN03648354	training	S	S	S	S	No result	No result	No result	No result	No result	No result	No result	S	S	S	S	S	S	S	S	S	S	S
ncbi	SAMN03648355	training	S	S	S	S	No result	No result	No result	No result	No result	No result	No result	S	S	S	S	S	S	S	S	S	S	S
ncbi	SAMN03648356	training	S	S	S	S	No result	S	No result	No result	No result	No result	No result	S	S	S	S	S	S	S	S	S	S	S
ncbi	SAMN03648357	training	S	S	S	S	No result	No result	No result	No result	No result	No result	No result	S	S	S	S	S	S	S	S	S	S	S
ncbi	SAMN03648358	training	S	S	S	S	No result	No result	No result	No result	No result	No result	No result	S	S	S	S	S	S	S	S	S	S	S
ncbi	SAMN03648359	training	S	S	S	S	No result	No result	No result	No result	No result	No result	No result	S	S	S	S	S	No result	No result	No result	S	S	S
ncbi	SAMN03648360	training	S	S	S	S	No result	No result	No result	No result	No result	No result	No result	S	S	S	S	S	S	S	S	S	S	S
ncbi	SAMN03648361	training	S	S	S	S	No result	No result	No result	No result	No result	No result	No result	S	S	S	S	S	S	S	S	S	S	S
ncbi	SAMN03648362	training	S	S	S	S	No result	S	No result	No result	No result	No result	No result	S	S	S	S	S	S	S	S	S	S	S
ncbi	SAMN03648363	training	S	S	S	S	No result	No result	No result	No result	No result	No result	No result	S	S	S	S	S	S	S	S	S	S	S
ncbi	SAMN03648364	training	S	S	S	S	No result	No result	No result	No result	No result	No result	No result	S	S	S	S	S	S	S	S	S	S	S
ncbi	SAMN03648365	training	S	S	S	S	No result	No result	No result	No result	No result	No result	No result	S	S	S	S	S	S	S	S	S	S	S
ncbi	SAMN03648366	training	S	S	S	S	No result	No result	No result	No result	No result	No result	No result	S	S	S	S	No result	S	S	S	S	S	S
ncbi	SAMN03648367	training	S	S	S	S	No result	No result	No result	No result	No result	No result	No result	S	S	S	S	S	S	S	S	S	S	S
ncbi	SAMN03648368	training	S	S	S	S	No result	No result	No result	No result	No result	No result	No result	S	S	S	S	S	S	S	S	S	S	S
ncbi	SAMN03648369	training	S	S	S	S	No result	No result	No result	No result	No result	No result	No result	S	S	S	S	S	S	S	S	S	S	S
ncbi	SAMN03648370	training	S	S	S	S	No result	No result	No result	No result	No result	No result	No result	S	S	S	S	S	S	S	S	S	S	S
ncbi	SAMN03648371	training	S	S	S	S	No result	No result	No result	No result	No result	No result	No result	S	S	S	S	No result	No result	No result	No result	No result	No result	No result
ncbi	SAMN03648372	training	S	S	S	S	No result	No result	No result	No result	No result	No result	No result	S	S	S	S	S	S	S	S	S	S	S
ncbi	SAMN03648373	training	S	S	S	S	No result	S	No result	No result	No result	No result	No result	S	S	S	S	S	S	S	S	S	S	S
ncbi	SAMN03648374	training	S	S	S	S	No result	No result	No result	No result	No result	No result	No result	S	S	S	S	S	S	S	S	S	S	S
ncbi	SAMN03648375	training	S	S	S	S	No result	No result	No result	No result	No result	No result	No result	S	S	S	S	S	S	S	S	S	S	S
ncbi	SAMN03648376	training	S	S	S	S	No result	No result	No result	No result	No result	No result	No result	S	S	S	S	S	No result	No result	No result	S	S	S
ncbi	SAMN03648377	training	S	S	S	S	No result	No result	No result	No result	No result	No result	No result	S	S	S	S	S	No result	No result	No result	S	S	S
ncbi	SAMN03648378	training	S	S	S	S	No result	No result	No result	No result	No result	No result	No result	S	S	No result	S	S	S	S	S	S	S	S
ncbi	SAMN03648379	training	S	S	S	S	No result	No result	No result	No result	No result	No result	No result	S	S	No result	S	No result	S	S	S	No result	No result	No result
ncbi	SAMN03648380	training	S	S	S	S	No result	No result	No result	No result	No result	No result	No result	S	S	S	S	No result	S	S	S	No result	No result	No result
ncbi	SAMN03648381	training	S	S	S	S	No result	No result	No result	No result	No result	No result	No result	S	S	S	S	S	S	S	S	S	S	S
ncbi	SAMN03648382	training	S	S	S	S	No result	No result	No result	No result	No result	No result	No result	S	S	S	S	S	S	S	S	S	S	S
ncbi	SAMN03648383	training	S	S	S	S	No result	No result	No result	No result	No result	No result	No result	S	S	S	S	S	S	S	S	S	S	S
ncbi	SAMN03648384	training	S	S	S	S	No result	No result	No result	No result	No result	No result	No result	S	S	S	S	S	S	S	S	S	S	S
ncbi	SAMN03648385	training	S	S	S	S	No result	No result	No result	No result	No result	No result	No result	S	S	No result	S	S	S	S	S	S	S	S
ncbi	SAMN03648386	training	S	S	S	S	No result	No result	No result	No result	No result	No result	No result	S	S	S	S	S	S	S	S	S	S	S
ncbi	SAMN03648387	training	S	S	S	S	No result	No result	No result	No result	No result	No result	No result	S	S	S	S	S	S	S	S	S	S	S
ncbi	SAMN03648388	training	S	S	S	S	No result	No result	No result	No result	No result	No result	No result	S	S	S	S	S	S	S	S	S	S	S
ncbi	SAMN03648389	training	S	S	S	S	No result	No result	No result	No result	No result	No result	No result	S	S	S	S	S	S	S	S	S	S	S
ncbi	SAMN03648390	training	S	S	S	S	No result	No result	No result	No result	No result	No result	No result	S	S	S	S	S	S	S	S	S	S	S
ncbi	SAMN03648391	training	S	S	S	S	No result	No result	No result	No result	No result	No result	No result	S	S	S	S	S	S	S	S	S	S	S
ncbi	SAMN03648392	training	S	S	S	S	No result	No result	No result	No result	No result	No result	No result	S	S	S	S	S	S	S	S	S	S	S
ncbi	SAMN03648393	training	S	S	S	S	No result	No result	No result	No result	No result	No result	No result	S	S	S	S	S	S	S	S	S	S	S
ncbi	SAMN03648394	training	S	S	S	S	No result	No result	No result	No result	No result	No result	No result	S	S	S	S	S	No result	No result	No result	S	S	S
ncbi	SAMN03648395	training	S	S	S	S	No result	No result	No result	No result	No result	No result	No result	S	S	S	S	S	S	S	S	S	S	S
ncbi	SAMN03648396	training	S	S	S	S	No result	No result	No result	No result	No result	No result	No result	S	S	S	S	S	S	S	S	S	S	S
ncbi	SAMN03648397	training	S	S	S	S	No result	No result	No result	No result	No result	No result	No result	S	S	S	S	S	S	S	S	S	S	S
ncbi	SAMN03648398	training	S	S	S	S	No result	No result	No result	No result	No result	No result	No result	S	S	S	S	S	S	S	S	S	S	S
ncbi	SAMN03648399	training	S	S	S	S	No result	No result	No result	No result	No result	No result	No result	S	S	S	S	S	S	S	S	S	S	S
ncbi	SAMN03648400	training	S	S	S	S	No result	No result	No result	No result	No result	No result	No result	S	S	No result	S	S	S	S	S	S	S	S
ncbi	SAMN03648401	training	S	S	S	S	No result	No result	No result	No result	No result	No result	No result	S	S	S	S	S	S	S	S	S	S	S
ncbi	SAMN03648402	training	S	S	S	S	No result	No result	No result	No result	No result	No result	No result	S	S	S	S	S	S	S	S	S	S	S
ncbi	SAMN03648403	training	S	S	S	S	No result	No result	No result	No result	No result	No result	No result	S	S	S	S	S	S	S	S	No result	No result	S
ncbi	SAMN03648404	training	S	S	S	S	No result	No result	No result	No result	No result	No result	No result	S	S	S	S	R	S	S	S	No result	No result	No result
ncbi	SAMN03648405	training	S	S	S	S	No result	No result	No result	No result	No result	No result	No result	S	S	S	S	S	S	S	S	S	S	S
ncbi	SAMN03648406	training	S	S	S	S	No result	No result	No result	No result	No result	No result	No result	S	S	S	S	S	S	S	S	S	S	S
ncbi	SAMN03648407	training	S	S	S	S	No result	No result	No result	No result	No result	No result	No result	S	S	S	S	S	S	S	S	S	S	S
ncbi	SAMN03648408	training	S	S	S	S	No result	No result	No result	No result	No result	No result	No result	No result	S	No result	S	No result	No result	No result	No result	No result	No result	No result
ncbi	SAMN03648409	training	S	S	S	S	No result	No result	No result	No result	No result	No result	No result	S	S	S	S	S	S	S	S	S	S	S
ncbi	SAMN03648410	training	S	S	S	S	No result	No result	No result	No result	No result	No result	No result	S	S	S	S	S	S	S	S	S	S	S
ncbi	SAMN03648411	training	S	S	S	S	No result	No result	No result	No result	No result	No result	No result	S	S	S	S	R	S	S	S	No result	No result	No result
ncbi	SAMN03648412	training	S	S	S	S	No result	No result	No result	No result	No result	No result	No result	S	S	S	S	S	S	S	S	S	S	S
ncbi	SAMN03648413	training	S	S	S	S	No result	No result	No result	No result	No result	No result	No result	S	S	S	S	S	No result	No result	No result	S	S	S
ncbi	SAMN03648414	training	S	S	S	S	No result	No result	No result	No result	No result	No result	No result	S	S	S	S	S	S	S	S	S	S	S
ncbi	SAMN03648415	training	S	S	S	S	No result	No result	No result	No result	No result	No result	No result	S	S	S	S	S	S	S	S	S	S	S
ncbi	SAMN03648416	training	S	S	S	S	No result	No result	No result	No result	No result	No result	No result	S	S	S	S	S	S	S	S	S	No result	No result
ncbi	SAMN03648417	training	S	S	S	S	No result	No result	No result	No result	No result	No result	No result	S	S	S	S	S	S	S	S	S	S	S
ncbi	SAMN03648418	training	S	S	S	S	No result	No result	No result	No result	No result	No result	No result	S	S	S	S	No result	S	S	S	No result	No result	No result
ncbi	SAMN03648419	training	S	S	S	S	No result	No result	No result	No result	No result	No result	No result	S	S	S	S	S	No result	No result	No result	S	S	S
ncbi	SAMN03648420	training	S	S	S	S	No result	No result	No result	No result	No result	No result	No result	S	S	S	S	S	S	S	S	S	S	S
ncbi	SAMN03648421	training	S	S	S	S	No result	No result	No result	No result	No result	No result	No result	S	S	S	S	R	S	S	S	No result	No result	No result
ncbi	SAMN03648422	training	S	S	S	S	No result	No result	No result	No result	No result	No result	No result	S	S	S	S	S	S	S	S	S	S	S
ncbi	SAMN03648423	training	S	S	S	S	No result	No result	No result	No result	No result	No result	No result	S	S	S	S	S	S	S	S	S	S	S
ncbi	SAMN03648424	training	S	S	S	S	No result	No result	No result	No result	No result	No result	No result	S	S	S	S	S	S	S	S	S	S	S
ncbi	SAMN03648425	training	S	S	S	S	No result	No result	No result	No result	No result	No result	No result	S	S	S	S	S	S	S	S	S	S	S
ncbi	SAMN03648426	training	S	S	S	S	No result	No result	No result	No result	No result	No result	No result	S	S	S	S	S	S	S	S	S	S	S
ncbi	SAMN03648427	training	S	S	S	S	No result	No result	No result	No result	No result	No result	No result	S	S	S	S	S	S	S	S	S	S	S
ncbi	SAMN03648428	training	S	S	S	S	No result	No result	No result	No result	No result	No result	No result	S	S	S	S	S	S	S	S	S	S	S
ncbi	SAMN03648429	training	S	S	S	S	No result	No result	No result	No result	No result	No result	No result	S	S	S	S	S	S	S	S	S	S	S
ncbi	SAMN03648430	training	S	S	S	S	No result	No result	No result	No result	No result	No result	No result	S	S	S	S	S	S	S	S	S	S	S
ncbi	SAMN03648431	training	S	S	S	S	No result	No result	No result	No result	No result	No result	No result	S	S	S	S	S	S	S	S	S	S	S
ncbi	SAMN03648432	training	S	S	S	S	No result	No result	No result	No result	No result	No result	No result	S	S	S	S	S	S	S	S	S	S	S
ncbi	SAMN03648433	training	S	S	S	S	No result	No result	No result	No result	No result	No result	No result	S	S	S	S	S	S	S	S	No result	No result	No result
ncbi	SAMN03648434	training	S	S	S	S	No result	No result	No result	No result	No result	No result	No result	S	S	S	S	S	S	S	S	S	S	S
ncbi	SAMN03648435	training	S	S	S	S	No result	No result	No result	No result	No result	No result	No result	S	S	S	S	S	S	S	S	S	S	S
ncbi	SAMN03648436	training	S	S	S	S	No result	No result	No result	No result	No result	No result	No result	S	S	S	S	S	S	S	S	S	S	S
ncbi	SAMN03648437	training	S	S	S	S	No result	No result	No result	No result	No result	No result	No result	S	S	S	S	S	S	S	S	S	S	S
ncbi	SAMN03648438	training	S	S	S	S	No result	No result	No result	No result	No result	No result	No result	S	S	No result	S	S	S	S	S	S	No result	No result
ncbi	SAMN03648439	training	S	S	S	S	No result	No result	No result	No result	No result	No result	No result	S	S	S	S	S	S	S	S	S	S	S
ncbi	SAMN03648440	training	S	S	S	S	No result	No result	No result	No result	No result	No result	No result	S	S	S	S	S	S	S	S	S	S	S
ncbi	SAMN03648441	training	S	S	S	S	No result	No result	No result	No result	No result	No result	No result	S	S	S	S	S	No result	S	S	S	S	S
ncbi	SAMN03648442	training	S	S	S	S	No result	No result	No result	No result	No result	No result	No result	S	S	S	S	S	S	S	S	S	S	S
ncbi	SAMN03648443	training	S	S	S	S	No result	No result	No result	No result	No result	No result	No result	S	S	S	S	S	No result	No result	No result	S	S	S
ncbi	SAMN03648444	training	S	S	S	S	No result	No result	No result	No result	No result	No result	No result	S	S	S	S	S	S	S	S	S	S	S
ncbi	SAMN03648445	training	S	S	S	S	No result	No result	No result	No result	No result	No result	No result	S	S	S	S	S	S	S	S	S	S	S
ncbi	SAMN03648446	training	S	S	S	S	No result	No result	No result	No result	No result	No result	No result	S	S	S	S	S	S	S	S	S	S	S
ncbi	SAMN03648447	training	S	S	S	S	No result	No result	No result	No result	No result	No result	No result	S	S	S	S	S	S	S	S	S	S	S
ncbi	SAMN03648448	training	S	S	S	S	No result	No result	No result	No result	No result	No result	No result	S	S	S	S	S	S	S	S	S	S	S
ncbi	SAMN03648449	training	S	S	S	S	No result	No result	No result	No result	No result	No result	No result	S	S	S	S	R	S	S	S	No result	No result	No result
ncbi	SAMN03648450	training	S	S	S	S	No result	No result	No result	No result	No result	No result	No result	S	S	S	S	S	S	S	S	S	S	S
ncbi	SAMN03648451	training	S	S	S	S	No result	No result	No result	No result	No result	No result	No result	S	S	S	S	S	S	S	S	S	S	S
ncbi	SAMN03648452	training	S	S	S	S	No result	No result	No result	No result	No result	No result	No result	S	S	S	S	S	S	S	S	No result	No result	No result
ncbi	SAMN03648453	training	S	S	S	S	No result	No result	No result	No result	No result	No result	No result	S	S	S	S	S	S	S	S	S	S	S
ncbi	SAMN03648454	training	S	S	S	S	No result	No result	No result	No result	No result	No result	No result	S	S	S	S	S	S	S	S	S	S	S
ncbi	SAMN03648455	training	S	S	S	S	No result	No result	No result	No result	No result	No result	No result	S	S	S	S	S	S	S	S	S	S	S
ncbi	SAMN03648456	training	S	S	S	S	No result	No result	No result	No result	No result	No result	No result	S	S	S	S	S	S	S	S	S	S	S
ncbi	SAMN03648457	training	S	S	S	S	No result	No result	No result	No result	No result	No result	No result	S	S	S	S	S	S	S	S	S	S	S
ncbi	SAMN03648458	training	S	S	S	S	No result	No result	No result	No result	No result	No result	No result	S	S	S	S	S	S	S	S	S	S	S
ncbi	SAMN03648459	training	S	S	S	S	No result	No result	No result	No result	No result	No result	No result	S	S	S	S	S	S	S	S	S	S	S
ncbi	SAMN03648460	training	S	S	S	S	No result	No result	No result	No result	No result	No result	No result	S	S	S	S	S	S	S	S	S	S	S
ncbi	SAMN03648461	training	S	S	S	S	No result	No result	No result	No result	No result	No result	No result	S	S	S	S	R	No result	S	S	S	S	No result
ncbi	SAMN03648462	training	S	S	S	S	No result	No result	No result	No result	No result	No result	No result	S	S	S	S	S	S	S	S	S	S	S
ncbi	SAMN03648463	training	S	S	S	S	No result	No result	No result	No result	No result	No result	No result	S	S	S	S	No result	S	S	S	No result	No result	No result
ncbi	SAMN03648464	training	S	S	S	S	No result	No result	No result	No result	No result	No result	No result	S	S	S	S	R	No result	S	S	S	S	No result
ncbi	SAMN03648465	training	S	S	S	S	No result	No result	No result	No result	No result	No result	No result	S	S	S	S	S	No result	No result	No result	S	S	S
ncbi	SAMN03648466	training	S	S	S	S	No result	No result	No result	No result	No result	No result	No result	S	S	S	S	S	S	S	S	S	S	S
ncbi	SAMN03648467	training	S	S	S	S	No result	No result	No result	No result	No result	No result	No result	S	S	S	S	S	S	S	S	S	S	S
ncbi	SAMN03648468	training	S	S	S	S	No result	No result	No result	No result	No result	No result	No result	S	S	S	S	S	S	S	S	S	S	S
ncbi	SAMN03648469	training	S	S	S	S	No result	No result	No result	No result	No result	No result	No result	No result	S	No result	S	S	No result	No result	No result	S	S	S
ncbi	SAMN03648470	training	S	S	S	S	No result	No result	No result	No result	No result	No result	No result	S	S	S	S	S	No result	No result	No result	S	S	S
ncbi	SAMN03648471	training	S	S	S	S	No result	No result	No result	No result	No result	No result	No result	S	S	S	S	S	No result	No result	No result	S	S	S
ncbi	SAMN03648472	training	S	S	S	S	No result	No result	No result	No result	No result	No result	No result	S	S	S	S	S	S	S	S	S	S	S
ncbi	SAMN03648473	training	S	S	S	S	No result	No result	No result	No result	No result	No result	No result	S	S	S	S	S	S	S	S	S	S	S
ncbi	SAMN03648474	training	S	S	S	S	No result	No result	No result	No result	No result	No result	No result	S	S	S	S	S	S	S	S	S	S	S
ncbi	SAMN03648475	training	S	S	S	S	No result	No result	No result	No result	No result	No result	No result	S	S	S	S	R	S	S	S	No result	No result	No result
ncbi	SAMN03648476	training	S	S	S	S	No result	No result	No result	No result	No result	No result	No result	S	S	S	S	S	S	S	S	S	S	S
ncbi	SAMN03648477	training	S	S	S	S	No result	No result	No result	No result	No result	No result	No result	S	S	S	S	S	No result	No result	No result	S	S	S
ncbi	SAMN03648478	training	S	S	S	S	No result	No result	No result	No result	No result	No result	No result	S	S	S	S	S	S	S	S	S	S	S
ncbi	SAMN03648479	training	S	S	S	S	No result	No result	No result	No result	No result	No result	No result	S	S	No result	S	S	S	S	S	S	S	S
ncbi	SAMN03648480	training	S	S	S	S	No result	No result	No result	No result	No result	No result	No result	S	S	S	S	R	S	S	S	S	S	S
ncbi	SAMN03648481	training	S	S	S	S	No result	No result	No result	No result	No result	No result	No result	S	S	S	S	S	No result	No result	No result	S	S	S
ncbi	SAMN03648482	training	S	S	S	No result	No result	No result	No result	No result	No result	No result	No result	S	S	S	S	S	S	S	S	S	S	S
ncbi	SAMN03648483	training	S	S	S	S	No result	No result	No result	No result	No result	No result	No result	S	S	S	S	S	S	S	S	S	S	S
ncbi	SAMN03648484	training	S	S	S	S	No result	No result	No result	No result	No result	No result	No result	S	S	S	S	S	S	S	S	S	S	S
ncbi	SAMN03648485	training	S	S	S	S	No result	No result	No result	No result	No result	No result	No result	S	S	S	S	S	S	S	S	S	S	S
ncbi	SAMN03648486	training	S	S	S	S	No result	No result	No result	No result	No result	No result	No result	S	S	S	S	S	S	S	S	S	S	S
ncbi	SAMN03648487	training	R	S	S	S	No result	S	No result	No result	No result	No result	No result	R	S	S	S	No result	S	S	S	No result	No result	No result
ncbi	SAMN03648488	training	S	S	S	S	No result	No result	No result	No result	No result	No result	No result	S	S	S	S	S	S	S	S	S	S	S
ncbi	SAMN03648489	training	S	S	S	S	No result	No result	No result	No result	No result	No result	No result	S	S	S	S	S	S	S	S	S	S	S
ncbi	SAMN03648490	training	S	S	S	S	No result	No result	No result	No result	No result	No result	No result	S	R	S	S	R	S	S	S	S	S	S
ncbi	SAMN03648491	training	S	S	S	S	No result	No result	No result	No result	No result	No result	No result	S	S	S	S	No result	S	S	S	No result	No result	No result
ncbi	SAMN03648492	training	S	S	S	S	No result	No result	No result	No result	No result	No result	No result	S	S	No result	S	S	No result	No result	No result	S	S	S
ncbi	SAMN03648493	training	S	S	S	S	No result	No result	No result	No result	No result	No result	No result	S	S	S	S	S	No result	No result	No result	S	S	S
ncbi	SAMN03648494	training	S	S	S	S	No result	No result	No result	No result	No result	No result	No result	S	S	No result	S	S	No result	No result	No result	S	S	S
ncbi	SAMN03648495	training	S	S	S	S	No result	No result	No result	No result	No result	No result	No result	S	S	S	S	S	No result	No result	No result	S	S	S
ncbi	SAMN03648496	training	S	S	S	S	No result	No result	No result	No result	No result	No result	No result	S	S	S	S	No result	S	S	S	No result	No result	No result
ncbi	SAMN03648497	training	S	S	S	S	No result	No result	No result	No result	No result	No result	No result	S	S	S	S	S	S	S	S	S	S	S
ncbi	SAMN03648498	training	S	S	S	S	No result	No result	No result	No result	No result	No result	No result	S	S	S	S	S	R	R	R	S	S	S
ncbi	SAMN03648499	training	S	S	S	S	No result	No result	No result	No result	No result	No result	No result	S	S	S	S	S	S	S	S	S	S	No result
ncbi	SAMN03648500	training	S	S	S	S	No result	No result	No result	No result	No result	No result	No result	S	S	S	S	S	S	S	S	S	S	S
ncbi	SAMN03648501	training	S	S	S	S	No result	No result	No result	No result	No result	No result	No result	S	S	S	S	S	S	S	S	S	S	S
ncbi	SAMN03648502	training	S	S	S	S	No result	No result	No result	No result	No result	No result	No result	S	S	S	S	S	No result	No result	No result	S	S	S
ncbi	SAMN03648503	training	S	S	S	S	No result	No result	No result	No result	No result	No result	No result	S	S	S	S	S	S	S	S	S	S	S
ncbi	SAMN03648504	training	S	S	S	S	No result	No result	No result	No result	No result	No result	No result	S	S	S	S	S	S	S	S	S	S	S
ncbi	SAMN03648505	training	R	S	S	S	No result	S	No result	No result	No result	No result	No result	R	S	S	S	S	S	S	S	No result	No result	No result
ncbi	SAMN03648506	training	R	S	S	S	No result	S	No result	No result	No result	No result	No result	R	S	S	S	No result	S	S	S	No result	No result	No result
ncbi	SAMN03648507	training	S	S	S	S	No result	No result	No result	No result	No result	No result	No result	S	S	S	S	S	S	S	S	S	S	S
ncbi	SAMN03648508	training	S	R	R	R	No result	R	No result	No result	No result	No result	No result	S	R	R	R	R	R	R	R	No result	No result	No result
ncbi	SAMN03648509	training	S	S	S	R	No result	S	No result	No result	No result	No result	No result	S	S	No result	R	S	S	S	S	S	S	No result
ncbi	SAMN03648510	training	R	S	S	S	No result	S	No result	No result	No result	No result	No result	R	S	S	S	S	S	S	S	S	S	S
ncbi	SAMN03648511	training	S	S	S	S	No result	No result	No result	No result	No result	No result	No result	S	No result	No result	S	S	S	S	S	S	S	S
ncbi	SAMN03648512	training	S	S	S	S	No result	No result	No result	No result	No result	No result	No result	S	S	S	S	S	S	S	S	S	S	S
ncbi	SAMN03648513	training	S	S	S	S	No result	No result	No result	No result	No result	No result	No result	S	S	S	S	S	S	S	S	S	S	S
ncbi	SAMN03648514	training	S	S	S	S	No result	No result	No result	No result	No result	No result	No result	S	S	S	S	S	S	S	S	S	S	S
ncbi	SAMN03648515	training	S	S	S	S	No result	No result	No result	No result	No result	No result	No result	S	S	S	S	S	S	S	S	S	S	S
ncbi	SAMN03648516	training	S	S	S	S	No result	No result	No result	No result	No result	No result	No result	S	S	S	S	S	S	S	S	S	S	S
ncbi	SAMN03648517	training	S	S	S	S	No result	No result	No result	No result	No result	No result	No result	S	S	S	S	S	S	S	S	S	S	S
ncbi	SAMN03648518	training	S	S	S	No result	No result	No result	No result	No result	No result	No result	No result	S	S	S	S	S	S	S	S	S	S	S
ncbi	SAMN03648519	training	S	S	S	S	No result	No result	No result	No result	No result	No result	No result	S	S	No result	S	S	S	S	S	S	S	S
ncbi	SAMN03648520	training	S	S	S	S	No result	S	No result	No result	No result	No result	No result	S	S	S	S	S	S	No result	No result	S	S	S
ncbi	SAMN03648521	training	S	S	S	S	No result	No result	No result	No result	No result	No result	No result	S	S	S	S	R	No result	No result	No result	S	S	S
ncbi	SAMN03648522	training	S	S	S	S	No result	No result	No result	No result	No result	No result	No result	S	S	S	S	S	S	S	S	S	S	S
ncbi	SAMN03648523	training	S	S	S	S	No result	No result	No result	No result	No result	No result	No result	S	S	S	S	S	S	No result	No result	S	S	S
ncbi	SAMN03648524	training	S	S	S	S	No result	No result	No result	No result	No result	No result	No result	S	S	S	S	S	S	No result	No result	S	S	S
ebi	ERS389586	training	S	S	S	S	S	No result	No result	No result	No result	No result	No result	S	S	S	S	S	S	S	S	S	S	S
ncbi	SAMN03648525	training	S	S	S	S	S	No result	No result	No result	No result	No result	No result	S	S	S	S	S	S	S	S	S	S	S
ebi	ERS389587	training	S	S	S	S	S	No result	No result	No result	No result	No result	No result	S	S	S	S	S	S	S	S	S	S	S
ebi	ERS389588	training	S	S	S	S	S	No result	No result	No result	No result	No result	No result	S	S	S	S	S	No result	S	S	S	S	S
ebi	ERS389589	training	S	S	S	S	S	No result	No result	No result	No result	No result	No result	S	S	S	S	S	No result	No result	No result	S	S	S
ebi	ERS389590	training	S	No result	No result	No result	No result	No result	No result	No result	No result	No result	No result	S	No result	S	S	S	No result	No result	No result	S	S	S
[truncated: 1,654 more rows]

## Sheet: All characterisations
All mutations as they are classified in the training and combined training/validation sets
gene	mutation	drug	Training-set characterisation	Combined training-set/validation-set characterisation	Final characterisation based on	Susceptible	Resistant
ahpC	ahpC_12_delTAATATATCACC	INH	Not seen	Uncharacterised	validation set	0	1
ahpC	ahpC_13_insGAT	INH	Not seen	Uncharacterised	validation set	0	1
ahpC	ahpC_313_insCA	INH	Benign	Benign	training set	1	0
ahpC	ahpC_348_delT	INH	Benign	Benign	training set	1	0
ahpC	ahpC_54_insGT	INH	Uncharacterised	Uncharacterised	training set	0	2
ahpC	ahpC_66_delC	INH	Benign	Benign	training set	1	0
ahpC	ahpC_98_insGT	INH	Benign	Benign	training set	1	0
ahpC	ahpC_A-80G	INH	Not seen	Benign	validation set	1	0
ahpC	ahpC_A-83G	INH	Not seen	Benign	validation set	1	0
ahpC	ahpC_A-98C	INH	Not seen	Benign	validation set	1	0
ahpC	ahpC_A122T	INH	Benign	Benign	training set	1	0
ahpC	ahpC_A187P	INH	Benign	Benign	training set	1	0
ahpC	ahpC_A195S	INH	Not seen	Benign	validation set	1	0
ahpC	ahpC_C-52A	INH	Not seen	Uncharacterised	validation set	0	3
ahpC	ahpC_C-52T	INH	Benign	Benign	combined sets	3	2
ahpC	ahpC_C-54T	INH	Uncharacterised	Uncharacterised	combined sets	0	4
ahpC	ahpC_C-57T	INH	Resistant	Resistant	combined sets	0	2
ahpC	ahpC_C-72T	INH	Benign	Resistant	combined sets	1	1
ahpC	ahpC_C-79A	INH	Not seen	Uncharacterised	validation set	0	1
ahpC	ahpC_C-79T	INH	Benign	Benign	training set	5	0
ahpC	ahpC_C-81T	INH	Benign	Benign	combined sets	1	3
ahpC	ahpC_D182G	INH	Not seen	Benign	validation set	1	0
ahpC	ahpC_D73H	INH	Uncharacterised	Uncharacterised	training set	0	1
ahpC	ahpC_E160K	INH	Not seen	Benign	validation set	1	0
ahpC	ahpC_E76K	INH	Uncharacterised	Uncharacterised	combined sets	1	1
ahpC	ahpC_F108S	INH	Uncharacterised	Uncharacterised	training set	0	2
ahpC	ahpC_G-48A	INH	Uncharacterised	Benign	combined sets	1	4
ahpC	ahpC_G-51A	INH	Not seen	Uncharacterised	validation set	0	1
ahpC	ahpC_G-74A	INH	Uncharacterised	Uncharacterised	training set	0	1
ahpC	ahpC_G32D	INH	Uncharacterised	Uncharacterised	training set	0	2
ahpC	ahpC_G45S	INH	Not seen	Benign	validation set	1	0
ahpC	ahpC_K192N	INH	Benign	Benign	training set	2	0
ahpC	ahpC_L191F	INH	Not seen	Benign	validation set	1	0
ahpC	ahpC_P44R	INH	Benign	Benign	combined sets	3	0
ahpC	ahpC_P62H	INH	Benign	Benign	training set	1	0
ahpC	ahpC_T-42C	INH	Uncharacterised	Uncharacterised	training set	0	6
ahpC	ahpC_T-76A	INH	Uncharacterised	Uncharacterised	training set	0	3
ahpC	ahpC_T-77G	INH	Uncharacterised	Uncharacterised	combined sets	0	3
ahpC	ahpC_T105M	INH	Benign	Benign	training set	1	0
ahpC	ahpC_V158F	INH	Not seen	Benign	validation set	1	0
ahpC	ahpC_W96C	INH	Uncharacterised	Uncharacterised	training set	0	1
ahpC	ahpC_Y34C	INH	Not seen	Benign	validation set	1	0
eis	eis_145_insTC	KAN	Not seen	Benign	validation set	1	0
eis	eis_906_delG	KAN	Benign	Benign	combined sets	13	0
eis	eis_A304V	KAN	Not seen	Benign	validation set	1	0
eis	eis_C-100T	KAN	Not seen	Benign	validation set	2	0
eis	eis_C-12T	KAN	Not seen	Uncharacterised	validation set	0	1
eis	eis_C6Y	KAN	Not seen	Benign	validation set	1	0
eis	eis_G-10A	KAN	Resistant	Resistant	training set	0	4
eis	eis_L18R	KAN	Not seen	Benign	validation set	1	0
eis	eis_P276S	KAN	Not seen	Benign	validation set	1	0
eis	eis_T136S	KAN	Benign	Benign	combined sets	4	0
eis	eis_V163I	KAN	Benign	Benign	combined sets	10	0
embA	embA_2145_delA	EMB	Benign	Benign	training set	1	0
embA	embA_2823_insTGGG	EMB	Benign	Benign	training set	1	0
embA	embA_68_delC	EMB	Uncharacterised	Uncharacterised	training set	0	1
embA	embA_71_delC	EMB	Not seen	Uncharacterised	validation set	0	2
embA	embA_A1015T	EMB	Benign	Benign	training set	6	0
embA	embA_A1016S	EMB	Not seen	Benign	validation set	2	0
embA	embA_A109T	EMB	Benign	Benign	training set	1	0
embA	embA_A201T	EMB	Benign	Benign	combined sets	5	0
embA	embA_A255V	EMB	Benign	Benign	training set	1	0
embA	embA_A312V	EMB	Benign	Benign	combined sets	10	0
embA	embA_A331P	EMB	Not seen	Benign	validation set	1	0
embA	embA_A428V	EMB	Benign	Benign	training set	1	0
embA	embA_A438V	EMB	Not seen	Benign	validation set	1	0
embA	embA_A460T	EMB	Benign	Benign	training set	3	0
embA	embA_A545P	EMB	Not seen	Benign	validation set	1	0
embA	embA_A576T	EMB	Not seen	Benign	validation set	1	0
embA	embA_A586T	EMB	Benign	Benign	training set	1	0
embA	embA_A734T	EMB	Not seen	Benign	validation set	1	0
embA	embA_A813G	EMB	Uncharacterised	Uncharacterised	combined sets	2	3
embA	embA_A852S	EMB	Benign	Benign	training set	1	0
embA	embA_A852V	EMB	Not seen	Benign	validation set	1	0
embA	embA_C-11A	EMB	Uncharacterised	Uncharacterised	training set	0	1
embA	embA_C-11T	EMB	Not seen	Uncharacterised	validation set	1	2
embA	embA_C-12T	EMB	Uncharacterised	Resistant	combined sets	7	12
embA	embA_C-15G	EMB	Uncharacterised	Benign	combined sets	2	1
embA	embA_C-16A	EMB	Not seen	Uncharacterised	validation set	0	1
embA	embA_C-16G	EMB	Uncharacterised	Resistant	combined sets	1	5
embA	embA_C-16T	EMB	Benign	Resistant	combined sets	4	6
embA	embA_C-59A	EMB	Benign	Benign	training set	2	0
embA	embA_C-73T	EMB	Not seen	Benign	validation set	1	0
embA	embA_C-8A	EMB	Not seen	Uncharacterised	validation set	0	1
embA	embA_C-8T	EMB	Uncharacterised	Uncharacterised	combined sets	1	3
embA	embA_C335W	EMB	Benign	Benign	training set	3	0
embA	embA_D1053G	EMB	Benign	Benign	training set	1	0
embA	embA_D176A	EMB	Benign	Benign	training set	1	0
embA	embA_D678N	EMB	Not seen	Benign	validation set	1	0
embA	embA_D761G	EMB	Benign	Benign	training set	1	0
embA	embA_D784N	EMB	Benign	Benign	training set	1	0
embA	embA_D865N	EMB	Benign	Benign	combined sets	2	0
embA	embA_E7K	EMB	Not seen	Benign	validation set	1	0
embA	embA_E951D	EMB	Benign	Benign	combined sets	3	0
embA	embA_G-17A	EMB	Benign	Benign	training set	1	0
embA	embA_G-43C	EMB	Not seen	Benign	validation set	1	0
embA	embA_G1085S	EMB	Benign	Benign	training set	2	0
embA	embA_G154S	EMB	Benign	Benign	combined sets	2	0
embA	embA_G157C	EMB	Benign	Benign	training set	2	0
embA	embA_G21R	EMB	Benign	Benign	training set	1	0
embA	embA_G352S	EMB	Not seen	Benign	validation set	1	0
embA	embA_G596S	EMB	Benign	Benign	training set	3	0
embA	embA_G759R	EMB	Uncharacterised	Uncharacterised	training set	0	1
embA	embA_G884D	EMB	Benign	Benign	training set	2	0
embA	embA_H665R	EMB	Benign	Benign	training set	2	0
embA	embA_H665Y	EMB	Benign	Benign	training set	1	0
embA	embA_H673R	EMB	Benign	Benign	training set	3	0
embA	embA_I191V	EMB	Benign	Benign	training set	1	0
embA	embA_I595V	EMB	Benign	Benign	training set	1	0
embA	embA_K166N	EMB	Benign	Benign	training set	7	0
embA	embA_K773N	EMB	Not seen	Benign	validation set	1	0
embA	embA_L1008P	EMB	Not seen	Benign	validation set	1	0
embA	embA_L215M	EMB	Benign	Benign	training set	1	0
embA	embA_L215P	EMB	Benign	Benign	training set	1	0
embA	embA_L233M	EMB	Not seen	Benign	validation set	2	0
embA	embA_L263F	EMB	Not seen	Benign	validation set	1	0
embA	embA_L263P	EMB	Benign	Benign	training set	1	0
embA	embA_L314P	EMB	Benign	Benign	training set	1	0
embA	embA_L373P	EMB	Benign	Benign	combined sets	8	0
embA	embA_L659F	EMB	Benign	Benign	training set	4	0
embA	embA_M697V	EMB	Benign	Benign	training set	1	1
embA	embA_N54S	EMB	Not seen	Benign	validation set	1	0
embA	embA_P1094S	EMB	Benign	Benign	training set	1	0
embA	embA_P327H	EMB	Not seen	Benign	validation set	1	0
embA	embA_P327L	EMB	Benign	Benign	training set	1	0
embA	embA_P35Q	EMB	Benign	Benign	training set	1	0
embA	embA_P383S	EMB	Uncharacterised	Uncharacterised	combined sets	22	1
embA	embA_P639S	EMB	Uncharacterised	Uncharacterised	combined sets	14	1
embA	embA_P689L	EMB	Not seen	Benign	validation set	1	0
embA	embA_P75L	EMB	Not seen	Benign	validation set	1	0
embA	embA_P860L	EMB	Not seen	Benign	validation set	1	0
embA	embA_P901L	EMB	Benign	Benign	combined sets	3	0
embA	embA_Q1004P	EMB	Not seen	Benign	validation set	3	0
embA	embA_Q57E	EMB	Not seen	Benign	validation set	1	0
embA	embA_R683L	EMB	Benign	Benign	training set	1	0
embA	embA_S1017A	EMB	Not seen	Benign	validation set	1	0
embA	embA_S20A	EMB	Benign	Benign	training set	1	0
embA	embA_S20P	EMB	Benign	Benign	training set	1	0
embA	embA_S49R	EMB	Benign	Benign	training set	1	0
embA	embA_S49T	EMB	Benign	Benign	training set	2	0
embA	embA_S77P	EMB	Benign	Benign	training set	2	0
embA	embA_T113R	EMB	Not seen	Benign	validation set	1	0
embA	embA_T161I	EMB	Not seen	Benign	validation set	1	0
embA	embA_T238N	EMB	Benign	Benign	training set	2	0
embA	embA_T238S	EMB	Benign	Benign	training set	1	0
embA	embA_T308A	EMB	Benign	Benign	training set	5	0
embA	embA_T363I	EMB	Not seen	Benign	validation set	1	0
embA	embA_T478A	EMB	Benign	Benign	training set	1	0
embA	embA_T56P	EMB	Not seen	Benign	validation set	1	0
embA	embA_T591A	EMB	Not seen	Benign	validation set	1	0
embA	embA_T591P	EMB	Benign	Benign	training set	2	0
embA	embA_T728I	EMB	Benign	Benign	training set	5	0
embA	embA_T983A	EMB	Not seen	Benign	validation set	1	0
embA	embA_V1078M	EMB	Not seen	Benign	validation set	1	0
embA	embA_V31A	EMB	Benign	Benign	combined sets	5	0
embA	embA_V391I	EMB	Not seen	Benign	validation set	1	0
embA	embA_V414M	EMB	Benign	Benign	training set	2	0
embA	embA_V468A	EMB	Uncharacterised	Uncharacterised	combined sets	14	1
embA	embA_V698A	EMB	Not seen	Benign	validation set	1	0
embA	embA_V698I	EMB	Not seen	Benign	validation set	1	0
embA	embA_V911I	EMB	Not seen	Benign	validation set	1	0
embA	embA_W1050G	EMB	Benign	Benign	training set	1	0
embA	embA_W306R	EMB	Benign	Benign	combined sets	3	0
embA	embA_Y296H	EMB	Benign	Benign	training set	14	0
embA	embA_Y307H	EMB	Benign	Benign	training set	1	0
embB	embB_3042_delC	EMB	Benign	Benign	training set	1	0
embB	embB_A221T	EMB	Not seen	Benign	validation set	1	0
embB	embB_A259V	EMB	Benign	Benign	training set	1	0
embB	embB_A386E	EMB	Not seen	Benign	validation set	5	0
embB	embB_A388V	EMB	Not seen	Benign	validation set	1	0
embB	embB_A409P	EMB	Not seen	Uncharacterised	validation set	0	2
embB	embB_A438T	EMB	Benign	Benign	training set	1	0
embB	embB_A454T	EMB	Not seen	Benign	validation set	1	0
embB	embB_A510T	EMB	Benign	Benign	training set	3	0
embB	embB_A547S	EMB	Benign	Benign	training set	3	0
embB	embB_A680T	EMB	Not seen	Benign	validation set	2	0
embB	embB_A683V	EMB	Benign	Benign	training set	1	0
embB	embB_A693T	EMB	Benign	Benign	training set	1	0
embB	embB_A701T	EMB	Not seen	Benign	validation set	2	0
embB	embB_A716P	EMB	Uncharacterised	Uncharacterised	training set	1	1
embB	embB_A840P	EMB	Not seen	Benign	validation set	1	0
embB	embB_A861T	EMB	Benign	Benign	training set	1	0
embB	embB_A913V	EMB	Not seen	Benign	validation set	1	0
embB	embB_A950V	EMB	Not seen	Benign	validation set	1	0
embB	embB_C-2T	EMB	Benign	Benign	training set	1	0
embB	embB_C361S	EMB	Benign	Benign	training set	2	0
embB	embB_D1024N	EMB	Not seen	Benign	validation set	2	0
embB	embB_D1056E	EMB	Not seen	Benign	validation set	1	0
embB	embB_D311A	EMB	Benign	Benign	training set	2	0
embB	embB_D328G	EMB	Not seen	Uncharacterised	validation set	4	13
embB	embB_D328H	EMB	Not seen	Benign	validation set	1	0
embB	embB_D328Y	EMB	Not seen	Resistant	validation set	1	2
embB	embB_D354A	EMB	Resistant	Resistant	combined sets	2	3
embB	embB_D354G	EMB	Benign	Benign	combined sets	1	1
embB	embB_D78E	EMB	Benign	Benign	training set	1	0
embB	embB_D78G	EMB	Benign	Benign	training set	2	0
embB	embB_D869H	EMB	Benign	Benign	training set	1	0
embB	embB_D86N	EMB	Benign	Benign	training set	1	0
embB	embB_D870N	EMB	Not seen	Benign	validation set	1	0
embB	embB_E405D	EMB	Uncharacterised	Uncharacterised	combined sets	0	3
embB	embB_E504D	EMB	Not seen	Benign	validation set	1	0
embB	embB_E951Q	EMB	Benign	Benign	training set	1	0
embB	embB_F1012L	EMB	Not seen	Benign	validation set	3	0
embB	embB_F161L	EMB	Not seen	Benign	validation set	1	0
embB	embB_F285L	EMB	Benign	Benign	training set	2	0
embB	embB_F628S	EMB	Benign	Benign	training set	1	0
embB	embB_F676S	EMB	Benign	Benign	training set	1	0
embB	embB_G-29A	EMB	Benign	Benign	training set	2	0
embB	embB_G-50A	EMB	Not seen	Benign	validation set	1	0
embB	embB_G-6A	EMB	Benign	Benign	combined sets	12	0
embB	embB_G-90A	EMB	Not seen	Benign	validation set	1	0
embB	embB_G100S	EMB	Benign	Benign	training set	2	0
embB	embB_G1097S	EMB	Not seen	Benign	validation set	1	0
embB	embB_G156C	EMB	Uncharacterised	Uncharacterised	combined sets	2	3
embB	embB_G246R	EMB	Not seen	Benign	validation set	1	0
embB	embB_G263R	EMB	Benign	Benign	training set	1	0
embB	embB_G305C	EMB	Benign	Benign	training set	1	0
embB	embB_G37S	EMB	Not seen	Benign	validation set	2	0
embB	embB_G406A	EMB	Resistant	Resistant	combined sets	5	4
embB	embB_G406D	EMB	Resistant	Resistant	combined sets	5	5
embB	embB_G406S	EMB	Resistant	Resistant	combined sets	5	4
embB	embB_G603R	EMB	Not seen	Benign	validation set	2	0
embB	embB_G62R	EMB	Not seen	Benign	validation set	1	0
embB	embB_G665R	EMB	Benign	Benign	training set	1	0
embB	embB_G694S	EMB	Benign	Benign	training set	1	0
embB	embB_G748E	EMB	Benign	Benign	training set	1	0
embB	embB_G836R	EMB	Benign	Benign	training set	2	0
embB	embB_H1002R	EMB	Resistant	Benign	combined sets	1	3
embB	embB_H342N	EMB	Not seen	Benign	validation set	1	0
embB	embB_I1006M	EMB	Benign	Benign	training set	5	0
embB	embB_I16L	EMB	Not seen	Benign	validation set	1	0
embB	embB_K107R	EMB	Not seen	Benign	validation set	1	0
embB	embB_K820T	EMB	Not seen	Benign	validation set	2	0
embB	embB_K882T	EMB	Benign	Benign	training set	1	0
embB	embB_L1037I	EMB	Not seen	Benign	validation set	1	0
embB	embB_L253I	EMB	Not seen	Benign	validation set	1	0
embB	embB_L348P	EMB	Not seen	Benign	validation set	1	0
embB	embB_L370R	EMB	Benign	Benign	training set	1	0
embB	embB_L638F	EMB	Benign	Benign	training set	3	0
embB	embB_L686P	EMB	Benign	Benign	training set	1	0
embB	embB_L74R	EMB	Not seen	Uncharacterised	validation set	4	13
embB	embB_L971M	EMB	Benign	Benign	training set	1	0
embB	embB_M1049I	EMB	Benign	Benign	training set	1	0
embB	embB_M306I	EMB	Resistant	Resistant	combined sets	63	59
embB	embB_M306L	EMB	Benign	Benign	combined sets	5	1
embB	embB_M306T	EMB	Uncharacterised	Uncharacterised	training set	0	1
embB	embB_M306V	EMB	Resistant	Resistant	combined sets	29	117
embB	embB_M340I	EMB	Benign	Benign	training set	1	0
embB	embB_M350T	EMB	Not seen	Benign	validation set	1	0
embB	embB_M423T	EMB	Uncharacterised	Uncharacterised	training set	0	1
embB	embB_M462L	EMB	Benign	Benign	training set	1	0
embB	embB_M462T	EMB	Not seen	Benign	validation set	1	0
embB	embB_M557I	EMB	Benign	Benign	combined sets	2	0
embB	embB_M91I	EMB	Benign	Benign	training set	1	0
embB	embB_N1004T	EMB	Benign	Benign	training set	1	0
embB	embB_N1033K	EMB	Not seen	Resistant	validation set	0	1
embB	embB_N13S	EMB	Benign	Benign	combined sets	18	0
embB	embB_N296H	EMB	Not seen	Uncharacterised	validation set	0	2
embB	embB_N400S	EMB	Not seen	Benign	validation set	1	0
embB	embB_N657D	EMB	Benign	Benign	training set	1	0
embB	embB_P103T	EMB	Not seen	Benign	validation set	2	0
embB	embB_P375S	EMB	Benign	Benign	training set	1	0
embB	embB_P430L	EMB	Benign	Benign	training set	1	0
embB	embB_P655Q	EMB	Benign	Benign	training set	1	0
embB	embB_P731L	EMB	Not seen	Benign	validation set	2	0
embB	embB_P776L	EMB	Benign	Benign	training set	3	0
embB	embB_P93L	EMB	Benign	Benign	training set	2	0
embB	embB_Q445R	EMB	Not seen	Benign	validation set	1	0
embB	embB_Q497K	EMB	Resistant	Resistant	combined sets	4	1
embB	embB_Q497P	EMB	Not seen	Benign	validation set	1	1
embB	embB_Q497R	EMB	Resistant	Resistant	combined sets	8	17
embB	embB_Q51P	EMB	Not seen	Benign	validation set	1	0
embB	embB_Q853P	EMB	Not seen	Benign	validation set	1	0
embB	embB_R1059P	EMB	Not seen	Benign	validation set	1	0
embB	embB_R147C	EMB	Benign	Benign	training set	1	0
embB	embB_R14Q	EMB	Benign	Benign	training set	1	0
embB	embB_R182C	EMB	Benign	Benign	training set	1	0
embB	embB_R620C	EMB	Not seen	Benign	validation set	1	0
embB	embB_R7T	EMB	Benign	Benign	training set	2	0
embB	embB_R930H	EMB	Benign	Benign	training set	1	0
embB	embB_S1054P	EMB	Benign	Benign	training set	11	0
embB	embB_S119N	EMB	Not seen	Benign	validation set	1	0
embB	embB_S203L	EMB	Benign	Benign	training set	4	0
embB	embB_S317F	EMB	Benign	Benign	training set	1	0
embB	embB_S344R	EMB	Not seen	Benign	validation set	1	0
embB	embB_S422P	EMB	Benign	Benign	training set	1	0
embB	embB_S658N	EMB	Benign	Benign	training set	1	0
embB	embB_S658R	EMB	Benign	Benign	training set	1	0
embB	embB_S823R	EMB	Not seen	Benign	validation set	1	0
embB	embB_T1069P	EMB	Benign	Benign	training set	1	0
embB	embB_T1082A	EMB	Benign	Benign	combined sets	13	0
embB	embB_T208I	EMB	Not seen	Benign	validation set	1	0
embB	embB_T341A	EMB	Benign	Benign	training set	1	0
embB	embB_T341I	EMB	Not seen	Benign	validation set	1	0
embB	embB_T341N	EMB	Not seen	Benign	validation set	2	0
embB	embB_T498N	EMB	Benign	Benign	training set	1	0
embB	embB_T546A	EMB	Not seen	Benign	validation set	1	0
embB	embB_T797M	EMB	Benign	Benign	training set	4	0
embB	embB_V1048I	EMB	Benign	Benign	training set	1	0
embB	embB_V1071F	EMB	Benign	Benign	training set	1	0
embB	embB_V131M	EMB	Benign	Benign	combined sets	5	0
embB	embB_V135M	EMB	Benign	Benign	training set	1	0
embB	embB_V188A	EMB	Benign	Benign	training set	1	0
embB	embB_V230A	EMB	Not seen	Benign	validation set	1	0
embB	embB_V231I	EMB	Benign	Benign	training set	1	0
embB	embB_V283M	EMB	Benign	Benign	training set	1	0
embB	embB_V566M	EMB	Not seen	Benign	validation set	2	0
embB	embB_V602A	EMB	Not seen	Benign	validation set	1	0
embB	embB_V602I	EMB	Benign	Benign	training set	1	0
embB	embB_V668I	EMB	Benign	Benign	training set	10	1
embB	embB_V67L	EMB	Not seen	Benign	validation set	1	0
embB	embB_W1089R	EMB	Uncharacterised	Uncharacterised	training set	0	1
embB	embB_W273L	EMB	Not seen	Benign	validation set	1	0
embB	embB_W332R	EMB	Uncharacterised	Benign	combined sets	1	1
embC	embC_A-20C	EMB	Uncharacterised	Uncharacterised	combined sets	14	1
embC	embC_A1046S	EMB	Not seen	Benign	validation set	1	0
embC	embC_A1073T	EMB	Benign	Benign	training set	1	0
embC	embC_A116T	EMB	Benign	Benign	training set	1	0
embC	embC_A232V	EMB	Benign	Benign	training set	1	0
embC	embC_A307T	EMB	Benign	Benign	training set	1	0
embC	embC_A33T	EMB	Benign	Benign	training set	2	0
embC	embC_A387V	EMB	Uncharacterised	Uncharacterised	training set	0	2
embC	embC_A46V	EMB	Benign	Benign	training set	1	0
embC	embC_A597T	EMB	Benign	Benign	training set	1	0
embC	embC_A611T	EMB	Benign	Benign	training set	1	0
embC	embC_A711T	EMB	Benign	Benign	training set	1	0
embC	embC_A774S	EMB	Benign	Benign	combined sets	14	0
embC	embC_A887T	EMB	Benign	Benign	training set	1	0
embC	embC_A925T	EMB	Not seen	Benign	validation set	1	0
embC	embC_A940S	EMB	Benign	Benign	training set	1	0
embC	embC_C-100T	EMB	Benign	Benign	combined sets	19	0
embC	embC_C-27T	EMB	Not seen	Benign	validation set	1	0
embC	embC_C355F	EMB	Benign	Benign	training set	1	0
embC	embC_C411R	EMB	Benign	Benign	training set	1	0
embC	embC_D252H	EMB	Benign	Benign	training set	1	0
embC	embC_D329N	EMB	Benign	Benign	training set	1	0
embC	embC_D490G	EMB	Not seen	Benign	validation set	1	0
embC	embC_D775N	EMB	Benign	Benign	training set	16	0
embC	embC_D948N	EMB	Benign	Benign	training set	2	0
embC	embC_F286L	EMB	Benign	Benign	training set	1	0
embC	embC_F67V	EMB	Benign	Benign	training set	1	0
embC	embC_F982I	EMB	Benign	Benign	training set	10	0
embC	embC_G-66A	EMB	Not seen	Benign	validation set	1	0
embC	embC_G101A	EMB	Benign	Benign	training set	1	0
embC	embC_G237A	EMB	Benign	Benign	training set	2	0
embC	embC_G383D	EMB	Not seen	Benign	validation set	1	0
embC	embC_G764V	EMB	Benign	Benign	training set	1	0
embC	embC_G817D	EMB	Not seen	Benign	validation set	1	0
embC	embC_G831R	EMB	Benign	Benign	training set	1	0
embC	embC_G857S	EMB	Benign	Benign	training set	2	0
embC	embC_G909E	EMB	Benign	Benign	training set	1	0
embC	embC_H369R	EMB	Benign	Benign	training set	3	0
embC	embC_H910N	EMB	Not seen	Benign	validation set	1	0
embC	embC_I28V	EMB	Not seen	Benign	validation set	1	0
embC	embC_I459V	EMB	Not seen	Benign	validation set	1	0
embC	embC_I497M	EMB	Not seen	Benign	validation set	1	0
embC	embC_I573T	EMB	Not seen	Benign	validation set	2	0
embC	embC_I936V	EMB	Benign	Benign	training set	1	0
embC	embC_K511N	EMB	Benign	Benign	training set	1	0
embC	embC_K656N	EMB	Benign	Benign	combined sets	3	0
embC	embC_L236P	EMB	Benign	Benign	training set	1	0
embC	embC_L240P	EMB	Benign	Benign	training set	1	0
embC	embC_L434F	EMB	Benign	Benign	training set	3	0
embC	embC_L460R	EMB	Benign	Benign	training set	1	0
embC	embC_L661I	EMB	Uncharacterised	Uncharacterised	combined sets	22	1
embC	embC_L94V	EMB	Not seen	Uncharacterised	validation set	0	2
embC	embC_M1040T	EMB	Benign	Benign	training set	2	0
embC	embC_M234L	EMB	Not seen	Benign	validation set	1	0
embC	embC_M727V	EMB	Benign	Benign	training set	1	0
embC	embC_N127S	EMB	Benign	Benign	training set	1	0
embC	embC_N176K	EMB	Benign	Benign	training set	1	0
embC	embC_N618H	EMB	Not seen	Uncharacterised	validation set	1	1
embC	embC_P1065L	EMB	Benign	Benign	training set	1	0
embC	embC_P210S	EMB	Benign	Benign	training set	1	0
embC	embC_P486T	EMB	Benign	Benign	training set	1	0
embC	embC_P558R	EMB	Benign	Benign	training set	2	0
embC	embC_P732A	EMB	Benign	Benign	training set	1	0
embC	embC_P791T	EMB	Benign	Benign	training set	2	0
embC	embC_P861L	EMB	Benign	Benign	training set	2	0
embC	embC_Q1061H	EMB	Benign	Benign	training set	7	0
embC	embC_Q491H	EMB	Benign	Benign	training set	1	0
embC	embC_Q54H	EMB	Benign	Benign	training set	1	0
embC	embC_Q730H	EMB	Benign	Benign	training set	1	0
embC	embC_Q742H	EMB	Benign	Benign	training set	2	0
embC	embC_R221C	EMB	Benign	Benign	training set	1	0
embC	embC_R695W	EMB	Benign	Benign	training set	1	0
embC	embC_R738W	EMB	Benign	Benign	training set	2	0
embC	embC_R877W	EMB	Not seen	Benign	validation set	1	0
embC	embC_R879G	EMB	Not seen	Uncharacterised	validation set	2	3
embC	embC_R927H	EMB	Benign	Benign	training set	1	0
embC	embC_R9H	EMB	Benign	Benign	training set	1	0
embC	embC_S18F	EMB	Not seen	Benign	validation set	4	0
embC	embC_S213N	EMB	Benign	Benign	training set	2	0
embC	embC_S225R	EMB	Benign	Benign	training set	1	0
embC	embC_T1044M	EMB	Benign	Benign	training set	2	0
embC	embC_T1044P	EMB	Benign	Benign	training set	1	0
embC	embC_T1079A	EMB	Benign	Benign	training set	1	0
embC	embC_T712A	EMB	Benign	Benign	training set	1	0
embC	embC_T786A	EMB	Benign	Benign	training set	1	0
embC	embC_T941A	EMB	Benign	Benign	training set	3	0
embC	embC_V218A	EMB	Not seen	Benign	validation set	1	0
embC	embC_V303L	EMB	Benign	Benign	training set	1	0
embC	embC_V337I	EMB	Benign	Benign	training set	1	0
embC	embC_V363I	EMB	Benign	Benign	training set	1	0
embR	embR_101_delA	EMB	Benign	Benign	combined sets	2	0
embR	embR_1141_delT	EMB	Benign	Benign	training set	1	0
embR	embR_180_insCG	EMB	Benign	Benign	training set	2	0
embR	embR_286_delA	EMB	Not seen	Uncharacterised	validation set	0	2
embR	embR_458_delG	EMB	Uncharacterised	Uncharacterised	training set	0	2
embR	embR_902_insGT	EMB	Not seen	Benign	validation set	2	0
embR	embR_93_delT	EMB	Benign	Benign	training set	1	0
embR	embR_99_delT	EMB	Not seen	Benign	validation set	1	0
embR	embR_A-14G	EMB	Benign	Benign	training set	1	0
embR	embR_A-59G	EMB	Not seen	Benign	validation set	1	0
embR	embR_A141V	EMB	Benign	Benign	training set	1	0
embR	embR_A187T	EMB	Not seen	Benign	validation set	1	0
embR	embR_A296T	EMB	Benign	Benign	training set	3	0
embR	embR_A58D	EMB	Benign	Benign	training set	1	0
embR	embR_A70S	EMB	Benign	Benign	combined sets	16	0
embR	embR_A70T	EMB	Not seen	Benign	validation set	1	0
embR	embR_A86G	EMB	Benign	Benign	training set	1	0
embR	embR_A86T	EMB	Not seen	Benign	validation set	1	0
embR	embR_A96T	EMB	Benign	Benign	training set	1	0
embR	embR_D219N	EMB	Benign	Benign	training set	1	0
embR	embR_D24N	EMB	Not seen	Benign	validation set	1	0
embR	embR_F162V	EMB	Not seen	Benign	validation set	1	0
embR	embR_G-69A	EMB	Benign	Benign	combined sets	3	0
embR	embR_G113A	EMB	Benign	Benign	training set	2	0
embR	embR_G300C	EMB	Benign	Benign	training set	5	0
embR	embR_G311R	EMB	Not seen	Benign	validation set	3	0
embR	embR_G84S	EMB	Not seen	Benign	validation set	1	0
embR	embR_H137Q	EMB	Benign	Benign	training set	5	0
embR	embR_H385Y	EMB	Benign	Benign	training set	1	0
embR	embR_I44V	EMB	Not seen	Benign	validation set	1	0
embR	embR_K170T	EMB	Benign	Benign	training set	1	0
embR	embR_K267R	EMB	Benign	Benign	training set	1	0
embR	embR_L150F	EMB	Not seen	Benign	validation set	1	0
embR	embR_L239V	EMB	Uncharacterised	Uncharacterised	combined sets	14	1
embR	embR_Q287*	EMB	Not seen	Benign	validation set	1	0
embR	embR_Q353P	EMB	Benign	Benign	combined sets	2	0
embR	embR_Q353R	EMB	Benign	Benign	training set	6	0
embR	embR_R10Q	EMB	Not seen	Benign	validation set	1	0
embR	embR_R130W	EMB	Benign	Benign	training set	2	0
embR	embR_R229H	EMB	Benign	Benign	training set	1	0
embR	embR_S66A	EMB	Benign	Benign	training set	3	0
embR	embR_T-68C	EMB	Not seen	Benign	validation set	1	0
embR	embR_T268A	EMB	Not seen	Benign	validation set	1	0
embR	embR_T268I	EMB	Benign	Benign	training set	1	0
embR	embR_T26A	EMB	Benign	Benign	training set	2	0
embR	embR_T281I	EMB	Benign	Benign	training set	2	0
embR	embR_T57A	EMB	Benign	Benign	combined sets	2	0
embR	embR_V167L	EMB	Not seen	Benign	validation set	1	0
embR	embR_V276M	EMB	Benign	Benign	training set	1	0
embR	embR_V325I	EMB	Benign	Benign	training set	3	0
embR	embR_V50I	EMB	Benign	Benign	training set	1	0
embR	embR_V7G	EMB	Not seen	Benign	validation set	1	0
embR	embR_Y228H	EMB	Not seen	Benign	validation set	1	0
fabG1	fabG1_A215T	INH	Benign	Benign	training set	1	0
fabG1	fabG1_C-15T	INH	Resistant	Resistant	combined sets	15	106
fabG1	fabG1_C-34T	INH	Uncharacterised	Uncharacterised	training set	1	4
fabG1	fabG1_E196A	INH	Not seen	Uncharacterised	validation set	0	2
fabG1	fabG1_E7K	INH	Benign	Benign	training set	2	0
fabG1	fabG1_G-17T	INH	Resistant	Resistant	combined sets	1	7
fabG1	fabG1_G-47C	INH	Benign	Benign	combined sets	13	2
fabG1	fabG1_G-77A	INH	Benign	Benign	combined sets	4	0
fabG1	fabG1_N24S	INH	Not seen	Benign	validation set	1	0
fabG1	fabG1_P81A	INH	Benign	Benign	training set	5	0
fabG1	fabG1_S126N	INH	Not seen	Benign	validation set	1	0
fabG1	fabG1_T-8A	INH	Uncharacterised	Uncharacterised	combined sets	0	3
fabG1	fabG1_T-8C	INH	Resistant	Resistant	combined sets	3	9
fabG1	fabG1_T-8G	INH	Uncharacterised	Uncharacterised	combined sets	0	2
fabG1	fabG1_T4I	INH	Not seen	Benign	validation set	1	0
gidB	gidB_*225C	SM	Not seen	Benign	validation set	1	0
gidB	gidB_141_delC	SM	Resistant	Resistant	training set	0	1
gidB	gidB_202_delG	AK	Uncharacterised	Uncharacterised	combined sets	11	1
gidB	gidB_202_delG	CAP	Uncharacterised	Uncharacterised	combined sets	10	1
gidB	gidB_202_delG	KAN	Uncharacterised	Uncharacterised	training set	9	1
gidB	gidB_202_delG	SM	Resistant	Resistant	combined sets	9	8
gidB	gidB_202_insGC	AK	Benign	Benign	training set	1	0
gidB	gidB_202_insGC	CAP	Benign	Benign	training set	1	0
gidB	gidB_202_insGC	KAN	Benign	Benign	training set	1	0
gidB	gidB_202_insGC	SM	Resistant	Resistant	training set	1	1
gidB	gidB_215_delC	AK	Benign	Benign	combined sets	5	0
gidB	gidB_215_delC	CAP	Benign	Benign	combined sets	5	0
gidB	gidB_215_delC	KAN	Benign	Benign	combined sets	2	0
gidB	gidB_215_delC	SM	Benign	Resistant	combined sets	3	6
gidB	gidB_229_delGTCTACCGACTTCGC	SM	Benign	Benign	training set	1	0
gidB	gidB_293_insAC	AK	Not seen	Uncharacterised	validation set	0	1
gidB	gidB_293_insAC	CAP	Not seen	Uncharacterised	validation set	0	1
gidB	gidB_293_insAC	SM	Not seen	Uncharacterised	validation set	0	1
gidB	gidB_399_delAAACTCGGTG	AK	Not seen	Benign	validation set	1	0
gidB	gidB_399_delAAACTCGGTG	CAP	Not seen	Resistant	validation set	0	1
gidB	gidB_399_delAAACTCGGTG	KAN	Not seen	Benign	validation set	1	0
gidB	gidB_399_delAAACTCGGTG	SM	Not seen	Resistant	validation set	0	1
gidB	gidB_447_delCGCACGATCTCAACGGCAACGCCCAGATCTGTCACCATCTCTCGAAGAA	SM	Not seen	Benign	validation set	1	0
gidB	gidB_451_delG	AK	Not seen	Benign	validation set	2	0
gidB	gidB_451_delG	CAP	Not seen	Benign	validation set	2	0
gidB	gidB_451_delG	KAN	Not seen	Benign	validation set	2	0
gidB	gidB_451_delG	SM	Uncharacterised	Resistant	combined sets	4	4
gidB	gidB_451_insGC	AK	Benign	Benign	combined sets	2	0
gidB	gidB_451_insGC	CAP	Benign	Benign	combined sets	2	0
gidB	gidB_451_insGC	KAN	Benign	Benign	combined sets	2	0
gidB	gidB_451_insGC	SM	Benign	Resistant	combined sets	2	1
gidB	gidB_457_delC	SM	Not seen	Benign	validation set	1	0
gidB	gidB_486_delG	AK	Benign	Benign	training set	1	0
gidB	gidB_486_delG	CAP	Benign	Benign	training set	1	0
gidB	gidB_486_delG	KAN	Benign	Benign	training set	1	0
gidB	gidB_486_delG	SM	Not seen	Uncharacterised	validation set	0	1
gidB	gidB_499_insCA	AK	Not seen	Benign	validation set	1	0
gidB	gidB_499_insCA	CAP	Not seen	Benign	validation set	1	0
gidB	gidB_499_insCA	KAN	Not seen	Benign	validation set	1	0
gidB	gidB_499_insCA	SM	Not seen	Benign	validation set	1	0
gidB	gidB_504_delC	SM	Uncharacterised	Uncharacterised	training set	0	1
gidB	gidB_555_delC	AK	Not seen	Benign	validation set	1	0
gidB	gidB_555_delC	CAP	Not seen	Benign	validation set	1	0
gidB	gidB_555_delC	KAN	Not seen	Benign	validation set	1	0
gidB	gidB_555_delC	SM	Not seen	Benign	validation set	1	0
gidB	gidB_571_delG	AK	Not seen	Benign	validation set	1	0
gidB	gidB_571_delG	CAP	Not seen	Benign	validation set	1	0
gidB	gidB_571_delG	KAN	Not seen	Benign	validation set	1	0
gidB	gidB_571_delG	SM	Not seen	Benign	validation set	1	0
gidB	gidB_618_insCT	SM	Benign	Benign	training set	1	0
gidB	gidB_653_insTC	AK	Not seen	Benign	validation set	1	0
gidB	gidB_653_insTC	CAP	Not seen	Benign	validation set	1	0
gidB	gidB_653_insTC	KAN	Not seen	Benign	validation set	1	0
gidB	gidB_653_insTC	SM	Not seen	Benign	validation set	1	0
gidB	gidB_A10P	AK	Benign	Uncharacterised	combined sets	3	1
gidB	gidB_A10P	CAP	Benign	Uncharacterised	combined sets	3	1
gidB	gidB_A10P	KAN	Benign	Benign	training set	2	0
gidB	gidB_A10P	SM	Benign	Benign	combined sets	6	3
gidB	gidB_A10V	SM	Benign	Benign	combined sets	2	0
gidB	gidB_A133G	AK	Benign	Benign	training set	1	0
gidB	gidB_A133G	CAP	Benign	Benign	training set	1	0
gidB	gidB_A133G	KAN	Benign	Benign	training set	1	0
gidB	gidB_A133G	SM	Benign	Benign	combined sets	2	0
gidB	gidB_A133P	SM	Benign	Benign	training set	1	0
gidB	gidB_A134E	AK	Benign	Benign	combined sets	3	0
gidB	gidB_A134E	CAP	Benign	Benign	combined sets	3	0
gidB	gidB_A134E	KAN	Benign	Benign	combined sets	3	0
gidB	gidB_A134E	SM	Resistant	Resistant	combined sets	0	3
gidB	gidB_A138T	SM	Resistant	Resistant	training set	0	1
gidB	gidB_A138V	SM	Resistant	Resistant	training set	1	2
gidB	gidB_A167P	AK	Not seen	Benign	validation set	1	0
gidB	gidB_A167P	CAP	Not seen	Benign	validation set	1	0
gidB	gidB_A167P	KAN	Not seen	Benign	validation set	1	0
gidB	gidB_A167P	SM	Not seen	Benign	validation set	1	0
gidB	gidB_A19P	SM	Not seen	Resistant	validation set	2	1
gidB	gidB_A200E	SM	Resistant	Resistant	training set	0	2
gidB	gidB_A205E	SM	Not seen	Resistant	validation set	0	1
gidB	gidB_A205T	AK	Not seen	Benign	validation set	1	0
gidB	gidB_A205T	CAP	Not seen	Benign	validation set	1	0
gidB	gidB_A205T	KAN	Not seen	Benign	validation set	1	0
gidB	gidB_A205T	SM	Not seen	Benign	validation set	3	0
gidB	gidB_A27P	AK	Benign	Benign	training set	2	0
gidB	gidB_A27P	CAP	Benign	Benign	training set	2	0
gidB	gidB_A27P	KAN	Benign	Benign	training set	2	0
gidB	gidB_A27P	SM	Benign	Benign	training set	1	0
gidB	gidB_A80P	AK	Benign	Benign	training set	1	0
gidB	gidB_A80P	CAP	Benign	Benign	training set	1	0
gidB	gidB_A80P	KAN	Benign	Benign	training set	1	0
gidB	gidB_A80P	SM	Resistant	Resistant	training set	0	1
gidB	gidB_A80V	AK	Not seen	Benign	validation set	1	0
gidB	gidB_A80V	CAP	Not seen	Benign	validation set	1	0
gidB	gidB_A80V	KAN	Not seen	Benign	validation set	1	0
gidB	gidB_A80V	SM	Not seen	Uncharacterised	validation set	0	1
gidB	gidB_A8V	AK	Benign	Benign	training set	1	0
gidB	gidB_A8V	CAP	Benign	Benign	training set	1	0
gidB	gidB_A8V	KAN	Benign	Benign	training set	1	0
gidB	gidB_A8V	SM	Uncharacterised	Uncharacterised	training set	0	1
gidB	gidB_C-11T	SM	Not seen	Benign	validation set	5	0
gidB	gidB_C52F	SM	Not seen	Resistant	validation set	0	1
gidB	gidB_C52R	SM	Not seen	Benign	validation set	1	0
gidB	gidB_C52Y	SM	Benign	Benign	training set	1	0
gidB	gidB_D67A	SM	Benign	Benign	training set	1	0
gidB	gidB_D67G	AK	Not seen	Uncharacterised	validation set	1	2
gidB	gidB_D67G	CAP	Not seen	Uncharacterised	validation set	1	2
gidB	gidB_D67G	SM	Not seen	Uncharacterised	validation set	0	4
gidB	gidB_D85A	AK	Not seen	Benign	validation set	2	0
gidB	gidB_D85A	CAP	Not seen	Benign	validation set	2	0
gidB	gidB_D85A	SM	Not seen	Resistant	validation set	0	3
gidB	gidB_E113*	AK	Benign	Benign	training set	1	0
gidB	gidB_E113*	CAP	Benign	Benign	training set	1	0
gidB	gidB_E113*	KAN	Benign	Benign	training set	1	0
gidB	gidB_E173*	SM	Not seen	Resistant	validation set	0	1
gidB	gidB_E173A	SM	Not seen	Benign	validation set	1	0
gidB	gidB_E32D	AK	Not seen	Uncharacterised	validation set	0	1
gidB	gidB_E32D	CAP	Not seen	Uncharacterised	validation set	0	1
gidB	gidB_E32D	SM	Not seen	Uncharacterised	validation set	0	3
gidB	gidB_E40D	AK	Not seen	Benign	validation set	1	0
gidB	gidB_E40D	CAP	Not seen	Benign	validation set	1	0
gidB	gidB_E40D	KAN	Not seen	Benign	validation set	1	0
gidB	gidB_E40D	SM	Not seen	Benign	validation set	1	0
gidB	gidB_E57K	SM	Benign	Benign	combined sets	2	0
gidB	gidB_E92G	SM	Benign	Benign	training set	1	0
gidB	gidB_F204L	SM	Not seen	Benign	validation set	1	0
gidB	gidB_G-73A	AK	Benign	Benign	training set	2	0
gidB	gidB_G-73A	CAP	Benign	Benign	training set	2	0
gidB	gidB_G-73A	KAN	Benign	Benign	training set	2	0
gidB	gidB_G117R	AK	Benign	Benign	training set	1	0
gidB	gidB_G117R	CAP	Benign	Benign	training set	1	0
gidB	gidB_G117R	KAN	Benign	Benign	training set	1	0
gidB	gidB_G117R	SM	Benign	Benign	training set	1	0
gidB	gidB_G117V	SM	Not seen	Resistant	validation set	0	2
gidB	gidB_G157R	SM	Not seen	Benign	validation set	1	0
gidB	gidB_G30D	AK	Not seen	Uncharacterised	validation set	2	1
gidB	gidB_G30D	CAP	Not seen	Uncharacterised	validation set	2	1
gidB	gidB_G30D	SM	Not seen	Resistant	validation set	0	4
gidB	gidB_G34A	SM	Uncharacterised	Uncharacterised	training set	0	1
gidB	gidB_G34V	SM	Not seen	Resistant	validation set	0	2
gidB	gidB_G37A	SM	Not seen	Benign	validation set	1	0
gidB	gidB_G37R	AK	Not seen	Benign	validation set	1	0
gidB	gidB_G37R	CAP	Not seen	Benign	validation set	1	0
gidB	gidB_G37R	KAN	Not seen	Benign	validation set	1	0
gidB	gidB_G37R	SM	Not seen	Benign	validation set	2	0
gidB	gidB_G69D	AK	Benign	Benign	training set	1	0
gidB	gidB_G69D	CAP	Benign	Benign	training set	1	0
gidB	gidB_G69D	KAN	Benign	Benign	training set	1	0
gidB	gidB_G69D	SM	Resistant	Resistant	training set	0	3
gidB	gidB_G73A	AK	Not seen	Benign	validation set	1	0
gidB	gidB_G73A	CAP	Not seen	Benign	validation set	1	0
gidB	gidB_G73A	SM	Not seen	Resistant	validation set	0	1
gidB	gidB_H48N	AK	Benign	Benign	training set	3	0
gidB	gidB_H48N	CAP	Benign	Benign	training set	2	0
gidB	gidB_H48N	SM	Resistant	Resistant	training set	0	2
gidB	gidB_H48Q	SM	Not seen	Resistant	validation set	0	1
gidB	gidB_H48R	SM	Not seen	Benign	validation set	1	0
gidB	gidB_H48Y	SM	Benign	Benign	training set	1	0
gidB	gidB_I11N	SM	Not seen	Resistant	validation set	0	1
gidB	gidB_I162S	SM	Not seen	Resistant	validation set	0	1
gidB	gidB_L108P	AK	Uncharacterised	Uncharacterised	training set	0	1
gidB	gidB_L108P	CAP	Uncharacterised	Uncharacterised	training set	0	1
gidB	gidB_L108P	KAN	Uncharacterised	Uncharacterised	training set	0	1
gidB	gidB_L108P	SM	Benign	Benign	training set	1	0
gidB	gidB_L152S	SM	Benign	Benign	training set	1	0
gidB	gidB_L160V	SM	Not seen	Benign	validation set	1	0
gidB	gidB_L26F	SM	Not seen	Resistant	validation set	0	1
gidB	gidB_L44R	SM	Not seen	Benign	validation set	1	0
gidB	gidB_L58F	AK	Not seen	Benign	validation set	2	0
gidB	gidB_L58F	CAP	Not seen	Benign	validation set	2	0
gidB	gidB_L58F	KAN	Not seen	Benign	validation set	2	0
gidB	gidB_L58F	SM	Not seen	Benign	validation set	3	0
gidB	gidB_L74F	SM	Not seen	Benign	validation set	1	0
gidB	gidB_L79F	SM	Not seen	Benign	validation set	1	0
gidB	gidB_L79S	AK	Benign	Uncharacterised	combined sets	4	1
gidB	gidB_L79S	CAP	Benign	Uncharacterised	combined sets	4	1
gidB	gidB_L79S	KAN	Benign	Uncharacterised	combined sets	4	1
gidB	gidB_L79S	SM	Benign	Resistant	combined sets	2	5
gidB	gidB_L79W	AK	Benign	Benign	combined sets	2	0
gidB	gidB_L79W	CAP	Benign	Benign	combined sets	2	0
gidB	gidB_L79W	KAN	Benign	Benign	combined sets	2	0
gidB	gidB_L79W	SM	Not seen	Resistant	validation set	0	1
gidB	gidB_L90V	SM	Benign	Benign	training set	1	0
gidB	gidB_L91P	SM	Resistant	Resistant	training set	0	1
gidB	gidB_P199A	AK	Not seen	Benign	validation set	1	0
gidB	gidB_P199A	CAP	Not seen	Benign	validation set	1	0
gidB	gidB_P199A	KAN	Not seen	Benign	validation set	1	0
gidB	gidB_P199A	SM	Not seen	Benign	validation set	1	0
gidB	gidB_P6A	AK	Not seen	Benign	validation set	1	0
gidB	gidB_P6A	CAP	Not seen	Benign	validation set	1	0
gidB	gidB_P6A	KAN	Not seen	Benign	validation set	1	0
gidB	gidB_P6A	SM	Not seen	Benign	validation set	1	0
gidB	gidB_P6R	AK	Not seen	Uncharacterised	validation set	0	1
gidB	gidB_P6R	CAP	Not seen	Uncharacterised	validation set	0	1
gidB	gidB_P6R	KAN	Not seen	Uncharacterised	validation set	0	1
gidB	gidB_P6R	SM	Not seen	Uncharacterised	validation set	0	1
gidB	gidB_P75L	AK	Benign	Benign	training set	2	0
gidB	gidB_P75L	CAP	Benign	Benign	training set	2	0
gidB	gidB_P75L	SM	Resistant	Resistant	training set	1	1
gidB	gidB_P75R	CAP	Not seen	Benign	validation set	1	0
gidB	gidB_P75R	SM	Not seen	Resistant	validation set	0	5
gidB	gidB_P75S	AK	Benign	Benign	training set	1	0
gidB	gidB_P75S	CAP	Benign	Benign	training set	1	0
gidB	gidB_P75S	KAN	Benign	Benign	training set	1	0
gidB	gidB_P75S	SM	Uncharacterised	Uncharacterised	training set	0	1
gidB	gidB_P78Q	SM	Benign	Benign	training set	1	0
gidB	gidB_P78R	AK	Benign	Benign	training set	1	0
gidB	gidB_P78R	CAP	Benign	Benign	training set	1	0
gidB	gidB_P78R	KAN	Benign	Benign	training set	1	0
gidB	gidB_P93L	SM	Not seen	Resistant	validation set	0	1
gidB	gidB_Q125*	SM	Not seen	Resistant	validation set	0	1
gidB	gidB_Q87E	SM	Benign	Benign	training set	1	0
gidB	gidB_R102G	SM	Not seen	Benign	validation set	1	0
gidB	gidB_R118L	SM	Not seen	Resistant	validation set	0	1
gidB	gidB_R118S	SM	Not seen	Resistant	validation set	1	3
gidB	gidB_R137P	AK	Not seen	Benign	validation set	1	0
gidB	gidB_R137P	CAP	Not seen	Benign	validation set	1	0
gidB	gidB_R137P	SM	Not seen	Resistant	validation set	1	2
gidB	gidB_R137W	SM	Resistant	Resistant	training set	1	1
gidB	gidB_R154P	SM	Not seen	Benign	validation set	1	0
gidB	gidB_R176C	AK	Not seen	Benign	validation set	1	0
gidB	gidB_R176C	CAP	Not seen	Benign	validation set	1	0
gidB	gidB_R176C	KAN	Not seen	Benign	validation set	1	0
gidB	gidB_R176C	SM	Not seen	Benign	validation set	1	0
gidB	gidB_R20Q	SM	Benign	Benign	training set	1	0
gidB	gidB_R217W	SM	Not seen	Benign	validation set	1	0
gidB	gidB_R47Q	SM	Not seen	Benign	validation set	1	0
gidB	gidB_R47W	AK	Benign	Benign	training set	1	0
gidB	gidB_R47W	CAP	Benign	Benign	training set	1	0
gidB	gidB_R47W	KAN	Benign	Benign	training set	1	0
gidB	gidB_R47W	SM	Not seen	Resistant	validation set	0	1
gidB	gidB_R64P	AK	Not seen	Uncharacterised	validation set	0	1
gidB	gidB_R64P	CAP	Not seen	Uncharacterised	validation set	0	1
gidB	gidB_R64P	SM	Not seen	Uncharacterised	validation set	0	1
gidB	gidB_R64W	SM	Not seen	Resistant	validation set	0	1
gidB	gidB_R83P	AK	Not seen	Benign	validation set	1	0
gidB	gidB_R83P	CAP	Not seen	Benign	validation set	1	0
gidB	gidB_R83P	KAN	Not seen	Benign	validation set	1	0
gidB	gidB_R83P	SM	Not seen	Resistant	validation set	0	1
gidB	gidB_R96H	AK	Not seen	Benign	validation set	3	0
gidB	gidB_R96H	CAP	Not seen	Benign	validation set	3	0
gidB	gidB_R96H	KAN	Not seen	Benign	validation set	3	0
gidB	gidB_R96H	SM	Not seen	Benign	validation set	2	1
gidB	gidB_R97L	SM	Not seen	Benign	validation set	1	0
gidB	gidB_S131R	SM	Not seen	Benign	validation set	1	0
gidB	gidB_S136*	SM	Benign	Resistant	combined sets	1	1
gidB	gidB_S149R	AK	Not seen	Benign	validation set	1	0
gidB	gidB_S149R	CAP	Not seen	Benign	validation set	1	0
gidB	gidB_S149R	SM	Benign	Resistant	combined sets	2	1
gidB	gidB_S70N	SM	Resistant	Resistant	training set	0	1
gidB	gidB_S70R	AK	Benign	Benign	training set	1	0
gidB	gidB_S70R	SM	Benign	Benign	training set	1	0
gidB	gidB_T-65C	SM	Not seen	Benign	validation set	1	0
gidB	gidB_V115G	SM	Not seen	Uncharacterised	validation set	0	1
gidB	gidB_V124G	AK	Benign	Benign	training set	2	0
gidB	gidB_V124G	CAP	Benign	Benign	training set	2	0
gidB	gidB_V124G	KAN	Benign	Benign	training set	2	0
gidB	gidB_V139L	AK	Benign	Benign	training set	1	0
gidB	gidB_V139L	CAP	Benign	Benign	training set	1	0
gidB	gidB_V139L	KAN	Benign	Benign	training set	1	0
gidB	gidB_V139L	SM	Benign	Benign	training set	1	0
gidB	gidB_V186F	SM	Not seen	Benign	validation set	1	0
gidB	gidB_V203G	SM	Not seen	Benign	validation set	1	0
gidB	gidB_V203L	SM	Not seen	Resistant	validation set	0	1
gidB	gidB_V41G	SM	Not seen	Benign	validation set	1	0
gidB	gidB_V41I	AK	Not seen	Benign	validation set	2	0
gidB	gidB_V41I	CAP	Not seen	Benign	validation set	2	0
gidB	gidB_V41I	KAN	Not seen	Benign	validation set	2	0
gidB	gidB_V41I	SM	Not seen	Resistant	validation set	1	1
gidB	gidB_V41L	SM	Not seen	Benign	validation set	1	0
gidB	gidB_V65G	SM	Resistant	Resistant	combined sets	0	3
gidB	gidB_V65I	SM	Not seen	Benign	validation set	1	0
gidB	gidB_V66G	SM	Benign	Benign	training set	1	0
gidB	gidB_V77A	AK	Benign	Benign	combined sets	2	0
gidB	gidB_V77A	CAP	Benign	Benign	combined sets	2	0
gidB	gidB_V77A	KAN	Benign	Benign	training set	1	0
gidB	gidB_V77A	SM	Benign	Benign	combined sets	1	1
gidB	gidB_V77G	AK	Benign	Benign	training set	1	0
gidB	gidB_V77G	CAP	Benign	Benign	training set	1	0
gidB	gidB_V77G	KAN	Benign	Benign	training set	1	0
gidB	gidB_V77G	SM	Benign	Benign	training set	1	0
gidB	gidB_V88A	SM	Resistant	Resistant	training set	0	2
gidB	gidB_Y195H	AK	Benign	Uncharacterised	combined sets	29	1
gidB	gidB_Y195H	CAP	Benign	Resistant	combined sets	28	2
gidB	gidB_Y195H	KAN	Benign	Uncharacterised	combined sets	30	1
gidB	gidB_Y195H	SM	Benign	Uncharacterised	combined sets	32	2
gyrA	gyrA_A432V	MOX	Not seen	Benign	validation set	1	0
gyrA	gyrA_A432V	OFX	Not seen	Benign	validation set	1	0
gyrA	gyrA_A456G	CIP	Benign	Benign	training set	1	0
gyrA	gyrA_A456V	CIP	Benign	Benign	training set	4	0
gyrA	gyrA_A463S	CIP	Benign	Benign	training set	10	0
gyrA	gyrA_A463S	MOX	Benign	Benign	combined sets	2	0
gyrA	gyrA_A463S	OFX	Benign	Benign	combined sets	2	0
gyrA	gyrA_A74S	CIP	Resistant	Resistant	training set	0	2
gyrA	gyrA_A90G	CIP	Benign	Benign	training set	1	0
gyrA	gyrA_A90G	MOX	Benign	Benign	training set	1	0
gyrA	gyrA_A90G	OFX	Benign	Benign	training set	1	0
gyrA	gyrA_A90V	CIP	Uncharacterised	Uncharacterised	training set	1	1
gyrA	gyrA_A90V	MOX	Resistant	Resistant	training set	0	2
gyrA	gyrA_A90V	OFX	Resistant	Resistant	combined sets	0	4
gyrA	gyrA_C-34T	CIP	Benign	Benign	training set	17	0
gyrA	gyrA_C-34T	MOX	Benign	Benign	combined sets	8	0
gyrA	gyrA_C-34T	OFX	Benign	Benign	combined sets	8	0
gyrA	gyrA_C-80T	MOX	Benign	Uncharacterised	combined sets	76	2
gyrA	gyrA_C-80T	OFX	Benign	Uncharacterised	combined sets	77	1
gyrA	gyrA_D639A	OFX	Not seen	Benign	validation set	1	0
gyrA	gyrA_D641E	CIP	Uncharacterised	Uncharacterised	training set	0	3
gyrA	gyrA_D641E	MOX	Uncharacterised	Uncharacterised	training set	1	1
gyrA	gyrA_D641E	OFX	Uncharacterised	Uncharacterised	training set	0	2
gyrA	gyrA_D94A	MOX	Resistant	Resistant	combined sets	0	2
gyrA	gyrA_D94A	OFX	Resistant	Resistant	training set	0	1
gyrA	gyrA_D94G	CIP	Resistant	Resistant	training set	1	18
gyrA	gyrA_D94G	MOX	Resistant	Resistant	combined sets	4	11
gyrA	gyrA_D94G	OFX	Resistant	Resistant	combined sets	3	14
gyrA	gyrA_D94H	CIP	Benign	Benign	training set	1	0
gyrA	gyrA_D94H	MOX	Benign	Resistant	combined sets	1	1
gyrA	gyrA_D94H	OFX	Benign	Resistant	combined sets	1	1
gyrA	gyrA_D94N	MOX	Resistant	Resistant	training set	0	1
gyrA	gyrA_D94N	OFX	Resistant	Resistant	training set	0	1
gyrA	gyrA_E214D	CIP	Benign	Benign	training set	1	0
gyrA	gyrA_E605K	CIP	Benign	Benign	training set	1	0
gyrA	gyrA_E820D	MOX	Not seen	Benign	validation set	1	0
gyrA	gyrA_E820D	OFX	Not seen	Benign	validation set	1	0
gyrA	gyrA_F152L	MOX	Benign	Benign	training set	1	0
gyrA	gyrA_F152L	OFX	Benign	Benign	training set	1	0
gyrA	gyrA_G239D	CIP	Benign	Benign	training set	1	0
gyrA	gyrA_G351A	MOX	Not seen	Benign	validation set	1	0
gyrA	gyrA_G351A	OFX	Not seen	Benign	validation set	1	0
gyrA	gyrA_G729R	MOX	Not seen	Benign	validation set	1	0
gyrA	gyrA_G729R	OFX	Not seen	Benign	validation set	1	0
gyrA	gyrA_K636E	MOX	Not seen	Benign	validation set	1	0
gyrA	gyrA_K636E	OFX	Not seen	Benign	validation set	1	0
gyrA	gyrA_L12F	MOX	Not seen	Benign	validation set	1	0
gyrA	gyrA_L12F	OFX	Not seen	Benign	validation set	1	0
gyrA	gyrA_L205V	MOX	Benign	Benign	training set	1	0
gyrA	gyrA_L205V	OFX	Benign	Benign	training set	1	0
gyrA	gyrA_L296P	CIP	Benign	Benign	training set	2	0
gyrA	gyrA_L296P	MOX	Benign	Benign	combined sets	2	0
gyrA	gyrA_L296P	OFX	Benign	Benign	combined sets	2	0
gyrA	gyrA_M139T	MOX	Not seen	Benign	validation set	1	0
gyrA	gyrA_M139T	OFX	Not seen	Benign	validation set	1	0
gyrA	gyrA_M220R	CIP	Uncharacterised	Uncharacterised	training set	0	1
gyrA	gyrA_M220R	MOX	Uncharacterised	Uncharacterised	training set	0	1
gyrA	gyrA_M220R	OFX	Uncharacterised	Uncharacterised	training set	0	1
gyrA	gyrA_M438I	CIP	Benign	Benign	training set	1	0
gyrA	gyrA_M438I	MOX	Benign	Benign	training set	1	0
gyrA	gyrA_M438I	OFX	Benign	Benign	training set	1	0
gyrA	gyrA_N193S	CIP	Benign	Benign	training set	1	0
gyrA	gyrA_N193S	MOX	Benign	Benign	combined sets	3	0
gyrA	gyrA_N193S	OFX	Benign	Benign	combined sets	3	0
gyrA	gyrA_N831D	OFX	Not seen	Benign	validation set	1	0
gyrA	gyrA_P8A	MOX	Benign	Benign	training set	2	0
gyrA	gyrA_P8A	OFX	Benign	Benign	training set	2	0
gyrA	gyrA_Q613E	MOX	Benign	Benign	combined sets	33	0
gyrA	gyrA_Q613E	OFX	Benign	Benign	combined sets	33	0
gyrA	gyrA_R252L	MOX	Not seen	Benign	validation set	7	0
gyrA	gyrA_R252L	OFX	Not seen	Benign	validation set	7	0
gyrA	gyrA_R254C	MOX	Not seen	Benign	validation set	3	0
gyrA	gyrA_R254C	OFX	Not seen	Benign	validation set	3	0
gyrA	gyrA_R578Q	OFX	Not seen	Benign	validation set	3	0
gyrA	gyrA_R607H	CIP	Benign	Benign	training set	1	0
gyrA	gyrA_S250A	CIP	Benign	Benign	training set	1	0
gyrA	gyrA_S91P	CIP	Resistant	Resistant	training set	2	2
gyrA	gyrA_S91P	MOX	Resistant	Resistant	training set	0	3
gyrA	gyrA_S91P	OFX	Resistant	Resistant	training set	0	3
gyrA	gyrA_T355A	OFX	Not seen	Benign	validation set	1	0
gyrA	gyrA_T5A	MOX	Benign	Benign	training set	1	0
gyrA	gyrA_T5A	OFX	Benign	Benign	training set	1	0
gyrA	gyrA_T836K	MOX	Not seen	Benign	validation set	2	0
gyrA	gyrA_T836K	OFX	Not seen	Benign	validation set	2	0
gyrA	gyrA_V663A	CIP	Benign	Benign	training set	1	0
gyrB	gyrB_2136_delA	OFX	Not seen	Benign	validation set	1	0
gyrB	gyrB_55_insTC	OFX	Not seen	Benign	validation set	1	0
gyrB	gyrB_A117D	CIP	Benign	Benign	training set	1	0
gyrB	gyrB_A276V	CIP	Benign	Benign	training set	1	0
gyrB	gyrB_A437V	OFX	Not seen	Benign	validation set	1	0
gyrB	gyrB_A683D	CIP	Benign	Benign	training set	1	0
gyrB	gyrB_C20W	CIP	Benign	Benign	training set	1	0
gyrB	gyrB_C20W	MOX	Benign	Benign	training set	1	0
gyrB	gyrB_C20W	OFX	Benign	Benign	training set	1	0
gyrB	gyrB_D136E	OFX	Not seen	Benign	validation set	1	0
gyrB	gyrB_D298E	OFX	Not seen	Benign	validation set	1	0
gyrB	gyrB_D373G	CIP	Benign	Benign	training set	1	0
gyrB	gyrB_D381E	CIP	Benign	Benign	training set	1	0
gyrB	gyrB_D381E	MOX	Benign	Benign	training set	1	0
gyrB	gyrB_D381E	OFX	Benign	Benign	training set	1	0
gyrB	gyrB_D473G	MOX	Not seen	Benign	validation set	1	0
gyrB	gyrB_D473G	OFX	Not seen	Benign	validation set	1	0
gyrB	gyrB_E60K	CIP	Benign	Benign	training set	1	0
gyrB	gyrB_E60K	MOX	Benign	Benign	training set	1	0
gyrB	gyrB_E60K	OFX	Benign	Benign	training set	1	0
gyrB	gyrB_G-6C	MOX	Benign	Benign	training set	1	0
gyrB	gyrB_G-6C	OFX	Benign	Benign	training set	1	0
gyrB	gyrB_H341R	MOX	Not seen	Benign	validation set	1	0
gyrB	gyrB_H341R	OFX	Not seen	Benign	validation set	1	0
gyrB	gyrB_I132V	CIP	Benign	Benign	training set	1	0
gyrB	gyrB_I245S	OFX	Not seen	Benign	validation set	1	0
gyrB	gyrB_I39M	MOX	Not seen	Benign	validation set	1	0
gyrB	gyrB_I39M	OFX	Not seen	Benign	validation set	1	0
gyrB	gyrB_I532T	CIP	Benign	Benign	training set	1	0
gyrB	gyrB_K565Q	CIP	Benign	Benign	training set	1	0
gyrB	gyrB_L109F	CIP	Benign	Benign	training set	1	0
gyrB	gyrB_L243M	CIP	Benign	Benign	training set	1	0
gyrB	gyrB_M655V	CIP	Benign	Benign	training set	2	0
gyrB	gyrB_M655V	MOX	Benign	Benign	training set	1	0
gyrB	gyrB_M655V	OFX	Benign	Benign	training set	1	0
gyrB	gyrB_M97I	OFX	Not seen	Benign	validation set	2	0
gyrB	gyrB_P133L	MOX	Benign	Uncharacterised	combined sets	76	2
gyrB	gyrB_P133L	OFX	Benign	Uncharacterised	combined sets	77	1
gyrB	gyrB_P22S	MOX	Not seen	Benign	validation set	1	0
gyrB	gyrB_P22S	OFX	Not seen	Benign	validation set	1	0
gyrB	gyrB_P667A	CIP	Benign	Benign	training set	2	0
gyrB	gyrB_Q187E	MOX	Not seen	Benign	validation set	1	0
gyrB	gyrB_Q187E	OFX	Not seen	Benign	validation set	1	0
gyrB	gyrB_R485H	MOX	Benign	Benign	training set	1	0
gyrB	gyrB_R485H	OFX	Benign	Benign	training set	1	0
gyrB	gyrB_R614H	CIP	Benign	Benign	training set	1	0
gyrB	gyrB_R8T	MOX	Not seen	Benign	validation set	1	0
gyrB	gyrB_R8T	OFX	Not seen	Benign	validation set	1	0
gyrB	gyrB_S615G	MOX	Not seen	Benign	validation set	1	0
gyrB	gyrB_S615G	OFX	Not seen	Benign	validation set	1	0
gyrB	gyrB_T432S	MOX	Not seen	Benign	validation set	1	0
gyrB	gyrB_T432S	OFX	Not seen	Benign	validation set	1	0
gyrB	gyrB_V340L	CIP	Benign	Benign	training set	2	0
gyrB	gyrB_V340L	MOX	Benign	Benign	combined sets	39	0
gyrB	gyrB_V340L	OFX	Benign	Benign	combined sets	39	0
gyrB	gyrB_V669I	CIP	Benign	Benign	training set	1	0
inhA	inhA_A-14G	INH	Not seen	Benign	validation set	1	0
inhA	inhA_C-40T	INH	Benign	Benign	combined sets	35	8
inhA	inhA_C-67T	INH	Not seen	Benign	validation set	1	0
inhA	inhA_G141R	INH	Benign	Benign	training set	1	0
inhA	inhA_G183R	INH	Not seen	Benign	validation set	1	0
inhA	inhA_I194T	INH	Resistant	Resistant	combined sets	1	6
inhA	inhA_I21T	INH	Resistant	Resistant	combined sets	0	3
inhA	inhA_I21V	INH	Uncharacterised	Uncharacterised	training set	0	1
inhA	inhA_I228V	INH	Benign	Benign	combined sets	7	0
inhA	inhA_S94A	INH	Resistant	Resistant	combined sets	3	4
inhA	inhA_T162S	INH	Uncharacterised	Uncharacterised	training set	0	1
iniA	iniA_1141_delC	EMB	Not seen	Benign	validation set	1	0
iniA	iniA_1405_delC	EMB	Benign	Benign	training set	1	0
iniA	iniA_1561_delGA	EMB	Not seen	Benign	validation set	1	0
iniA	iniA_1638_delC	EMB	Benign	Benign	training set	1	0
iniA	iniA_1641_delT	EMB	Not seen	Benign	validation set	3	0
iniA	iniA_1663_delC	EMB	Benign	Benign	training set	1	0
iniA	iniA_1697_delT	EMB	Not seen	Benign	validation set	1	0
iniA	iniA_1755_insCA	EMB	Benign	Benign	training set	1	0
iniA	iniA_1862_insTC	EMB	Benign	Benign	training set	2	0
iniA	iniA_1865_insCCTGCAGGCGACCATCGCGGCGGCGCAGGC	EMB	Benign	Benign	training set	1	0
iniA	iniA_381_delC	EMB	Benign	Benign	combined sets	5	0
iniA	iniA_421_delC	EMB	Benign	Benign	training set	1	0
iniA	iniA_503_delA	EMB	Benign	Benign	training set	1	0
iniA	iniA_616_delG	EMB	Benign	Benign	combined sets	8	0
iniA	iniA_651_delA	EMB	Benign	Benign	combined sets	2	0
iniA	iniA_948_delA	EMB	Benign	Benign	training set	2	0
iniA	iniA_A221T	EMB	Not seen	Benign	validation set	1	0
iniA	iniA_A249V	EMB	Benign	Benign	training set	1	0
iniA	iniA_A594P	EMB	Benign	Benign	training set	1	0
iniA	iniA_C-32T	EMB	Benign	Benign	training set	1	0
iniA	iniA_C-60T	EMB	Not seen	Benign	validation set	1	0
iniA	iniA_C-61T	EMB	Benign	Benign	training set	2	0
iniA	iniA_D100G	EMB	Benign	Benign	combined sets	4	0
iniA	iniA_D138E	EMB	Benign	Benign	training set	4	0
iniA	iniA_D143N	EMB	Benign	Benign	training set	1	0
iniA	iniA_D198A	EMB	Benign	Benign	training set	1	0
iniA	iniA_D22N	EMB	Benign	Benign	training set	1	0
iniA	iniA_D549E	EMB	Benign	Benign	training set	5	0
iniA	iniA_D549N	EMB	Benign	Benign	training set	1	0
iniA	iniA_E154A	EMB	Benign	Benign	training set	3	0
iniA	iniA_E279K	EMB	Not seen	Benign	validation set	1	0
iniA	iniA_F286C	EMB	Benign	Benign	combined sets	7	0
iniA	iniA_G-4A	EMB	Benign	Benign	training set	2	0
iniA	iniA_G-70A	EMB	Benign	Benign	training set	1	0
iniA	iniA_G-7A	EMB	Benign	Benign	training set	1	0
iniA	iniA_G180R	EMB	Not seen	Benign	validation set	1	0
iniA	iniA_G308R	EMB	Not seen	Benign	validation set	2	0
iniA	iniA_G408A	EMB	Not seen	Benign	validation set	1	0
iniA	iniA_G505R	EMB	Not seen	Benign	validation set	1	0
iniA	iniA_G507R	EMB	Benign	Benign	training set	2	0
iniA	iniA_H186L	EMB	Benign	Benign	training set	1	0
iniA	iniA_H271D	EMB	Not seen	Benign	validation set	1	0
iniA	iniA_I174N	EMB	Benign	Benign	training set	1	0
iniA	iniA_I46V	EMB	Benign	Benign	training set	1	0
iniA	iniA_K19N	EMB	Benign	Benign	training set	1	0
iniA	iniA_L166M	EMB	Benign	Benign	training set	1	0
iniA	iniA_L191M	EMB	Not seen	Benign	validation set	1	0
iniA	iniA_L267M	EMB	Benign	Benign	training set	6	0
iniA	iniA_L293V	EMB	Benign	Benign	training set	1	0
iniA	iniA_L372P	EMB	Benign	Benign	training set	1	0
iniA	iniA_L91R	EMB	Not seen	Benign	validation set	1	0
iniA	iniA_M1I	EMB	Benign	Benign	training set	2	0
iniA	iniA_M259T	EMB	Benign	Benign	training set	2	0
iniA	iniA_N50D	EMB	Uncharacterised	Uncharacterised	training set	0	4
iniA	iniA_N88S	EMB	Benign	Benign	combined sets	23	0
iniA	iniA_P163R	EMB	Benign	Benign	training set	1	0
iniA	iniA_Q357*	EMB	Benign	Benign	training set	1	0
iniA	iniA_Q394E	EMB	Benign	Benign	combined sets	17	1
iniA	iniA_Q619H	EMB	Not seen	Benign	validation set	1	0
iniA	iniA_R242W	EMB	Not seen	Benign	validation set	1	0
iniA	iniA_R300C	EMB	Not seen	Benign	validation set	1	0
iniA	iniA_R347H	EMB	Not seen	Benign	validation set	1	0
iniA	iniA_R381Q	EMB	Not seen	Benign	validation set	1	0
iniA	iniA_R385C	EMB	Not seen	Benign	validation set	2	0
iniA	iniA_R608W	EMB	Not seen	Benign	validation set	1	0
iniA	iniA_S164R	EMB	Not seen	Benign	validation set	1	0
iniA	iniA_S430Y	EMB	Benign	Benign	training set	1	0
iniA	iniA_S448P	EMB	Benign	Benign	training set	1	0
iniA	iniA_S501W	EMB	Benign	Benign	combined sets	35	1
iniA	iniA_S559A	EMB	Not seen	Benign	validation set	1	0
iniA	iniA_S84I	EMB	Benign	Benign	training set	2	0
iniA	iniA_S84R	EMB	Not seen	Benign	validation set	4	0
iniA	iniA_T-69C	EMB	Not seen	Benign	validation set	1	0
iniA	iniA_T211I	EMB	Benign	Benign	training set	1	0
iniA	iniA_T582I	EMB	Benign	Benign	training set	1	0
iniA	iniA_V105M	EMB	Not seen	Benign	validation set	1	0
iniA	iniA_V106A	EMB	Benign	Benign	combined sets	16	0
iniA	iniA_V110I	EMB	Benign	Benign	training set	3	0
iniA	iniA_V110L	EMB	Benign	Benign	training set	1	0
iniA	iniA_V218M	EMB	Benign	Benign	training set	1	0
iniA	iniA_V230I	EMB	Benign	Benign	training set	1	0
iniA	iniA_V231M	EMB	Benign	Benign	training set	2	0
iniA	iniA_V33G	EMB	Not seen	Benign	validation set	1	1
iniA	iniA_V35M	EMB	Benign	Benign	combined sets	2	0
iniA	iniA_V544A	EMB	Uncharacterised	Uncharacterised	training set	0	1
iniA	iniA_V548F	EMB	Benign	Benign	training set	1	0
iniA	iniA_V56A	EMB	Not seen	Benign	validation set	1	0
iniA	iniA_V598A	EMB	Benign	Benign	training set	1	0
iniA	iniA_V71A	EMB	Not seen	Benign	validation set	1	0
iniA	iniA_Y491C	EMB	Not seen	Benign	validation set	1	0
iniA	iniA_Y525C	EMB	Not seen	Benign	validation set	1	0
iniC	iniC_140_delA	EMB	Benign	Benign	training set	1	0
iniC	iniC_188_insGT	EMB	Benign	Benign	training set	1	0
iniC	iniC_272_delT	EMB	Benign	Benign	training set	2	0
iniC	iniC_279_insTCGTC	EMB	Benign	Benign	training set	1	0
iniC	iniC_462_delC	EMB	Not seen	Benign	validation set	1	0
iniC	iniC_667_delC	EMB	Benign	Benign	training set	1	0
iniC	iniC_884_delC	EMB	Benign	Benign	training set	1	0
iniC	iniC_A77V	EMB	Benign	Benign	training set	1	0
iniC	iniC_C-12T	EMB	Benign	Benign	training set	1	0
iniC	iniC_C-98T	EMB	Not seen	Benign	validation set	1	0
iniC	iniC_D29G	EMB	Benign	Benign	training set	1	0
iniC	iniC_D417E	EMB	Benign	Benign	combined sets	2	0
iniC	iniC_F353T	EMB	Benign	Benign	training set	1	0
iniC	iniC_G-24T	EMB	Benign	Benign	training set	1	0
iniC	iniC_G-63C	EMB	Not seen	Benign	validation set	1	0
iniC	iniC_G194R	EMB	Uncharacterised	Uncharacterised	training set	0	1
iniC	iniC_G197V	EMB	Benign	Benign	training set	1	0
iniC	iniC_G251A	EMB	Benign	Benign	training set	1	0
iniC	iniC_G331R	EMB	Benign	Benign	training set	1	0
iniC	iniC_G341V	EMB	Uncharacterised	Uncharacterised	training set	0	1
iniC	iniC_G438N	EMB	Benign	Benign	training set	1	0
iniC	iniC_I69M	EMB	Benign	Benign	combined sets	2	0
iniC	iniC_L11V	EMB	Not seen	Benign	validation set	1	0
iniC	iniC_L136P	EMB	Not seen	Benign	validation set	1	0
iniC	iniC_L189F	EMB	Benign	Benign	training set	1	0
iniC	iniC_L260R	EMB	Benign	Benign	training set	1	0
iniC	iniC_L279P	EMB	Benign	Benign	training set	1	0
iniC	iniC_L406F	EMB	Not seen	Benign	validation set	2	0
iniC	iniC_L437R	EMB	Benign	Benign	training set	1	0
iniC	iniC_L53R	EMB	Not seen	Benign	validation set	3	0
iniC	iniC_N227D	EMB	Benign	Benign	training set	3	0
iniC	iniC_N415Y	EMB	Benign	Benign	training set	3	0
iniC	iniC_P121Q	EMB	Not seen	Benign	validation set	1	0
iniC	iniC_P145Q	EMB	Not seen	Benign	validation set	1	0
iniC	iniC_P145R	EMB	Not seen	Benign	validation set	1	0
iniC	iniC_P248A	EMB	Benign	Benign	training set	3	0
iniC	iniC_P408S	EMB	Benign	Benign	training set	1	0
iniC	iniC_Q355*	EMB	Benign	Benign	training set	3	0
iniC	iniC_R27L	EMB	Not seen	Benign	validation set	1	0
iniC	iniC_R339H	EMB	Not seen	Benign	validation set	1	0
iniC	iniC_R371Q	EMB	Benign	Benign	training set	1	0
iniC	iniC_R476C	EMB	Benign	Benign	combined sets	45	6
iniC	iniC_S329L	EMB	Not seen	Benign	validation set	1	0
iniC	iniC_S368A	EMB	Benign	Benign	training set	1	0
iniC	iniC_S409L	EMB	Not seen	Benign	validation set	1	0
iniC	iniC_T259A	EMB	Benign	Benign	training set	1	0
iniC	iniC_T52I	EMB	Benign	Benign	training set	1	0
iniC	iniC_T82A	EMB	Benign	Benign	training set	1	0
iniC	iniC_T89I	EMB	Benign	Benign	training set	1	0
iniC	iniC_V200L	EMB	Benign	Benign	training set	6	0
iniC	iniC_W131*	EMB	Not seen	Benign	validation set	1	0
katG	katG_1124_insTC	INH	Not seen	Uncharacterised	validation set	0	2
katG	katG_1157_delT	INH	Not seen	Resistant	validation set	0	1
katG	katG_121_insTA	INH	Not seen	Resistant	validation set	0	1
katG	katG_1388_delA	INH	Not seen	Resistant	validation set	0	2
katG	katG_1450_delC	INH	Resistant	Resistant	training set	0	1
katG	katG_1465_delC	INH	Not seen	Resistant	validation set	0	1
katG	katG_1540_insACGCCGCCGCCCATGCGGTCGAAACTAG	INH	Not seen	Uncharacterised	validation set	0	1
katG	katG_1910_delA	INH	Resistant	Resistant	training set	0	1
katG	katG_2251_delG	INH	Not seen	Uncharacterised	validation set	0	1
katG	katG_24_insCA	INH	Uncharacterised	Uncharacterised	training set	0	1
katG	katG_471_delG	INH	Resistant	Resistant	training set	0	2
katG	katG_A-35G	INH	Not seen	Benign	validation set	1	0
katG	katG_A-75G	INH	Uncharacterised	Uncharacterised	training set	0	1
katG	katG_A109T	INH	Uncharacterised	Uncharacterised	training set	0	1
katG	katG_A109V	INH	Not seen	Resistant	validation set	0	1
katG	katG_A162E	INH	Not seen	Uncharacterised	validation set	0	1
katG	katG_A162V	INH	Not seen	Benign	validation set	1	0
katG	katG_A16V	INH	Benign	Benign	training set	1	0
katG	katG_A244G	INH	Uncharacterised	Uncharacterised	training set	0	1
katG	katG_A281T	INH	Benign	Benign	training set	1	0
katG	katG_A480S	INH	Not seen	Benign	validation set	1	0
katG	katG_A532P	INH	Benign	Benign	training set	1	0
katG	katG_A551S	INH	Benign	Benign	training set	1	0
katG	katG_A591T	INH	Not seen	Benign	validation set	1	0
katG	katG_A606T	INH	Not seen	Benign	validation set	1	0
katG	katG_A614E	INH	Not seen	Resistant	validation set	0	1
katG	katG_C-79T	INH	Benign	Benign	training set	1	0
katG	katG_C-85T	INH	Benign	Benign	combined sets	23	13
katG	katG_C549S	INH	Uncharacterised	Uncharacterised	training set	0	1
katG	katG_D142G	INH	Not seen	Resistant	validation set	0	1
katG	katG_D189G	INH	Not seen	Uncharacterised	validation set	0	1
katG	katG_D194N	INH	Benign	Benign	training set	1	0
katG	katG_D215E	INH	Benign	Benign	training set	3	0
katG	katG_D406G	INH	Not seen	Benign	validation set	1	0
katG	katG_D511N	INH	Benign	Benign	training set	1	0
katG	katG_D542E	INH	Uncharacterised	Uncharacterised	training set	0	1
katG	katG_D695A	INH	Uncharacterised	Uncharacterised	training set	0	1
katG	katG_D729G	INH	Not seen	Uncharacterised	validation set	0	1
katG	katG_E340D	INH	Benign	Benign	training set	1	0
katG	katG_E522K	INH	Benign	Benign	training set	1	0
katG	katG_E523D	INH	Benign	Benign	training set	1	0
katG	katG_G-76A	INH	Benign	Benign	training set	9	1
katG	katG_G-89A	INH	Benign	Benign	training set	1	0
katG	katG_G121S	INH	Not seen	Benign	validation set	1	0
katG	katG_G123R	INH	Benign	Benign	training set	1	0
katG	katG_G124A	INH	Benign	Benign	training set	1	0
katG	katG_G124D	INH	Not seen	Benign	validation set	1	0
katG	katG_G125D	INH	Not seen	Resistant	validation set	0	1
katG	katG_G182R	INH	Not seen	Resistant	validation set	0	1
katG	katG_G237A	INH	Benign	Benign	training set	1	0
katG	katG_G285C	INH	Not seen	Uncharacterised	validation set	0	1
katG	katG_G285V	INH	Benign	Benign	training set	1	0
katG	katG_G297V	INH	Not seen	Resistant	validation set	0	1
katG	katG_G34A	INH	Uncharacterised	Uncharacterised	training set	0	1
katG	katG_G534R	INH	Benign	Benign	training set	1	0
katG	katG_G99R	INH	Uncharacterised	Uncharacterised	training set	0	1
katG	katG_I335V	INH	Not seen	Uncharacterised	validation set	0	2
katG	katG_K433T	INH	Benign	Benign	training set	1	0
katG	katG_K537E	INH	Not seen	Benign	validation set	2	0
katG	katG_K557N	INH	Benign	Benign	combined sets	2	0
katG	katG_L141F	INH	Not seen	Resistant	validation set	0	3
katG	katG_L159P	INH	Resistant	Resistant	training set	0	1
katG	katG_L205R	INH	Benign	Benign	training set	1	0
katG	katG_L398R	INH	Not seen	Benign	validation set	1	0
katG	katG_L427F	INH	Uncharacterised	Uncharacterised	training set	0	1
katG	katG_L598R	INH	Benign	Benign	training set	2	0
katG	katG_L627P	INH	Not seen	Resistant	validation set	0	1
katG	katG_L696Q	INH	Not seen	Benign	validation set	1	0
katG	katG_L704S	INH	Not seen	Resistant	validation set	0	1
katG	katG_M257I	INH	Benign	Benign	training set	1	0
katG	katG_M609T	INH	Benign	Benign	training set	1	0
katG	katG_N323S	INH	Benign	Benign	training set	2	0
katG	katG_N562H	INH	Not seen	Benign	validation set	1	0
katG	katG_P232R	INH	Not seen	Resistant	validation set	0	1
katG	katG_P432T	INH	Benign	Benign	training set	1	0
katG	katG_P510A	INH	Not seen	Benign	validation set	1	0
katG	katG_P6S	INH	Benign	Benign	training set	1	0
katG	katG_Q295A	INH	Not seen	Benign	validation set	1	0
katG	katG_Q36P	INH	Benign	Benign	training set	2	0
katG	katG_Q461P	INH	Not seen	Uncharacterised	validation set	0	1
katG	katG_Q471R	INH	Uncharacterised	Uncharacterised	training set	0	2
katG	katG_Q525K	INH	Benign	Benign	training set	1	0
katG	katG_Q525S	INH	Not seen	Benign	validation set	2	0
katG	katG_Q88E	INH	Not seen	Benign	validation set	1	0
katG	katG_R104Q	INH	Not seen	Resistant	validation set	0	2
katG	katG_R519H	INH	Benign	Benign	training set	1	0
katG	katG_R78G	INH	Uncharacterised	Uncharacterised	training set	0	1
katG	katG_S211N	INH	Uncharacterised	Uncharacterised	training set	0	1
katG	katG_S315I	INH	Not seen	Resistant	validation set	0	1
katG	katG_S315N	INH	Resistant	Resistant	combined sets	1	8
katG	katG_S315T	INH	Resistant	Resistant	combined sets	9	471
katG	katG_S446N	INH	Benign	Benign	training set	1	0
katG	katG_S481L	INH	Not seen	Resistant	validation set	1	1
katG	katG_S527L	INH	Not seen	Benign	validation set	1	0
katG	katG_S700P	INH	Not seen	Resistant	validation set	0	2
katG	katG_T-13C	INH	Not seen	Benign	validation set	1	0
katG	katG_T-16C	INH	Uncharacterised	Uncharacterised	training set	1	1
katG	katG_T12A	INH	Not seen	Benign	validation set	1	0
katG	katG_T180K	INH	Resistant	Resistant	training set	0	1
katG	katG_T271I	INH	Not seen	Uncharacterised	validation set	0	1
katG	katG_T308A	INH	Benign	Benign	training set	1	0
katG	katG_T394A	INH	Benign	Benign	training set	1	0
katG	katG_T475I	INH	Benign	Benign	training set	5	1
katG	katG_T579A	INH	Uncharacterised	Uncharacterised	training set	0	1
katG	katG_T625A	INH	Benign	Benign	training set	1	0
katG	katG_T667I	INH	Not seen	Benign	validation set	1	0
katG	katG_T77R	INH	Not seen	Benign	validation set	1	0
katG	katG_T85A	INH	Not seen	Uncharacterised	validation set	0	2
katG	katG_V23L	INH	Not seen	Benign	validation set	1	0
katG	katG_V260I	INH	Benign	Benign	training set	1	0
katG	katG_V445I	INH	Not seen	Benign	validation set	1	0
katG	katG_V469L	INH	Benign	Benign	training set	5	0
katG	katG_V473L	INH	Benign	Benign	training set	9	0
katG	katG_V47I	INH	Benign	Benign	training set	1	0
katG	katG_V507I	INH	Benign	Benign	training set	1	0
katG	katG_V633A	INH	Resistant	Resistant	training set	1	1
katG	katG_V68G	INH	Benign	Benign	training set	1	0
katG	katG_V739M	INH	Benign	Benign	training set	1	0
katG	katG_W149*	INH	Not seen	Uncharacterised	validation set	0	1
katG	katG_W149R	INH	Uncharacterised	Uncharacterised	training set	0	1
katG	katG_W191G	INH	Not seen	Resistant	validation set	0	1
katG	katG_W191R	INH	Resistant	Resistant	combined sets	0	2
katG	katG_W300C	INH	Resistant	Resistant	training set	0	1
katG	katG_W300S	INH	Not seen	Resistant	validation set	0	1
katG	katG_W328L	INH	Resistant	Resistant	training set	0	1
katG	katG_W505*	INH	Not seen	Resistant	validation set	0	1
katG	katG_W90R	INH	Resistant	Resistant	training set	0	1
katG	katG_Y155S	INH	Uncharacterised	Uncharacterised	training set	0	1
katG	katG_Y28*	INH	Not seen	Uncharacterised	validation set	0	1
manB	manB_56_delC	EMB	Uncharacterised	Uncharacterised	combined sets	45	1
manB	manB_A-15G	EMB	Benign	Benign	training set	2	0
manB	manB_A117G	EMB	Benign	Benign	training set	2	0
manB	manB_C-97T	EMB	Benign	Benign	training set	1	0
manB	manB_E192K	EMB	Benign	Benign	training set	1	0
manB	manB_G-13A	EMB	Benign	Benign	training set	1	0
manB	manB_G-20A	EMB	Not seen	Benign	validation set	1	0
manB	manB_G-50C	EMB	Benign	Benign	training set	5	0
manB	manB_G-83A	EMB	Benign	Benign	training set	21	0
manB	manB_G-98A	EMB	Benign	Benign	training set	1	0
manB	manB_G116S	EMB	Not seen	Benign	validation set	1	0
manB	manB_G57S	EMB	Benign	Benign	training set	2	0
manB	manB_H256R	EMB	Benign	Benign	training set	1	0
manB	manB_L337S	EMB	Benign	Benign	training set	1	0
manB	manB_L77I	EMB	Not seen	Benign	validation set	2	0
manB	manB_N96H	EMB	Benign	Benign	training set	2	0
manB	manB_P167A	EMB	Benign	Benign	training set	1	0
manB	manB_R191G	EMB	Benign	Benign	training set	1	0
manB	manB_R231G	EMB	Not seen	Benign	validation set	1	0
manB	manB_T169S	EMB	Benign	Benign	training set	1	0
ndh	ndh_*464*	INH	Benign	Benign	training set	1	0
ndh	ndh_1118_delG	INH	Not seen	Uncharacterised	validation set	0	1
ndh	ndh_1220_delG	INH	Not seen	Uncharacterised	validation set	0	1
ndh	ndh_A178S	INH	Not seen	Benign	validation set	2	0
ndh	ndh_A193V	INH	Not seen	Benign	validation set	1	0
ndh	ndh_C-94T	INH	Benign	Benign	training set	1	0
ndh	ndh_D143A	INH	Uncharacterised	Uncharacterised	training set	0	1
ndh	ndh_E270Q	INH	Benign	Benign	training set	1	0
ndh	ndh_F365L	INH	Not seen	Benign	validation set	1	0
ndh	ndh_F437V	INH	Benign	Benign	training set	1	0
ndh	ndh_G-12A	INH	Benign	Benign	training set	2	0
ndh	ndh_G-17A	INH	Benign	Benign	training set	3	0
ndh	ndh_G-75C	INH	Benign	Benign	training set	1	0
ndh	ndh_G225D	INH	Not seen	Resistant	validation set	0	1
ndh	ndh_G240S	INH	Not seen	Benign	validation set	1	0
ndh	ndh_K208E	INH	Uncharacterised	Uncharacterised	training set	0	1
ndh	ndh_K32E	INH	Uncharacterised	Uncharacterised	training set	0	1
ndh	ndh_P330S	INH	Not seen	Benign	validation set	1	0
ndh	ndh_P384R	INH	Benign	Benign	training set	2	0
ndh	ndh_Q304H	INH	Not seen	Benign	validation set	1	0
ndh	ndh_Q363S	INH	Benign	Benign	training set	6	0
ndh	ndh_R13L	INH	Benign	Benign	training set	1	0
ndh	ndh_R254C	INH	Not seen	Benign	validation set	1	0
ndh	ndh_R268H	INH	Benign	Benign	combined sets	13	8
ndh	ndh_R268L	INH	Benign	Benign	training set	1	0
ndh	ndh_R425H	INH	Benign	Benign	training set	1	0
ndh	ndh_R425L	INH	Not seen	Benign	validation set	3	0
ndh	ndh_S114I	INH	Benign	Benign	training set	1	0
ndh	ndh_S153N	INH	Not seen	Benign	validation set	1	0
ndh	ndh_V117I	INH	Benign	Benign	combined sets	3	1
ndh	ndh_V252I	INH	Benign	Benign	training set	1	0
ndh	ndh_V259I	INH	Benign	Benign	training set	1	0
pncA	pncA_*187*	PZA	Benign	Benign	training set	1	0
pncA	pncA_-6_delGCGCGGCGGCCACCCAACC	PZA	Benign	Benign	training set	1	0
pncA	pncA_-9_delCCGCGGCCACCCAACC	PZA	Benign	Benign	training set	3	0
pncA	pncA_147_insAC	PZA	Not seen	Benign	validation set	1	0
pncA	pncA_174_delG	PZA	Not seen	Resistant	validation set	0	1
pncA	pncA_177_delC	PZA	Resistant	Resistant	training set	0	1
pncA	pncA_255_delG	PZA	Not seen	Benign	validation set	1	0
pncA	pncA_285_insCT	PZA	Not seen	Resistant	validation set	0	1
pncA	pncA_292_insAT	PZA	Resistant	Resistant	combined sets	0	2
pncA	pncA_300_delC	PZA	Benign	Benign	training set	1	0
pncA	pncA_331_delC	PZA	Not seen	Benign	validation set	1	0
pncA	pncA_409_delT	PZA	Resistant	Resistant	training set	0	2
pncA	pncA_446_delA	PZA	Not seen	Benign	validation set	13	0
pncA	pncA_489_delC	PZA	Not seen	Resistant	validation set	0	9
pncA	pncA_491_insACC	PZA	Resistant	Resistant	training set	0	1
pncA	pncA_494_delC	PZA	Resistant	Resistant	combined sets	0	2
pncA	pncA_516_delC	PZA	Benign	Benign	training set	1	0
pncA	pncA_528_insGGCCGTCTGGC	PZA	Resistant	Resistant	training set	0	1
pncA	pncA_556_insTG	PZA	Not seen	Resistant	validation set	0	1
pncA	pncA_563_insAC	PZA	Not seen	Resistant	validation set	0	1
pncA	pncA_570_insCT	PZA	Resistant	Resistant	training set	0	2
pncA	pncA_592_delC	PZA	Not seen	Resistant	validation set	0	1
pncA	pncA_617_insTC	PZA	Not seen	Resistant	validation set	0	1
pncA	pncA_627_delG	PZA	Not seen	Benign	validation set	1	0
pncA	pncA_98_insCG	PZA	Benign	Benign	combined sets	3	0
pncA	pncA_A-11G	PZA	Resistant	Resistant	combined sets	1	23
pncA	pncA_A102P	PZA	Not seen	Benign	validation set	1	0
pncA	pncA_A134D	PZA	Benign	Benign	training set	1	0
pncA	pncA_A143V	PZA	Benign	Benign	training set	4	0
pncA	pncA_A146T	PZA	Benign	Benign	training set	1	0
pncA	pncA_A171E	PZA	Not seen	Benign	validation set	1	0
pncA	pncA_A46V	PZA	Not seen	Benign	validation set	1	0
pncA	pncA_A79T	PZA	Benign	Benign	training set	1	0
pncA	pncA_C-19T	PZA	Not seen	Benign	validation set	1	0
pncA	pncA_C138R	PZA	Resistant	Resistant	combined sets	0	3
pncA	pncA_C14R	PZA	Resistant	Resistant	combined sets	0	4
pncA	pncA_D129N	PZA	Benign	Benign	training set	1	0
pncA	pncA_D12A	PZA	Resistant	Resistant	training set	0	1
pncA	pncA_D136N	PZA	Resistant	Resistant	combined sets	2	2
pncA	pncA_D49N	PZA	Resistant	Resistant	training set	0	1
pncA	pncA_D53E	PZA	Not seen	Benign	validation set	1	0
pncA	pncA_D63A	PZA	Not seen	Benign	validation set	1	0
pncA	pncA_D8E	PZA	Not seen	Benign	validation set	1	0
pncA	pncA_D8G	PZA	Resistant	Resistant	training set	0	1
pncA	pncA_D8N	PZA	Resistant	Resistant	training set	0	1
pncA	pncA_E37V	PZA	Benign	Benign	training set	1	0
pncA	pncA_F81V	PZA	Not seen	Resistant	validation set	1	1
pncA	pncA_G-33A	PZA	Benign	Benign	combined sets	3	0
pncA	pncA_G132D	PZA	Resistant	Resistant	training set	0	1
pncA	pncA_G162D	PZA	Resistant	Resistant	training set	0	1
pncA	pncA_G17S	PZA	Benign	Benign	training set	1	0
pncA	pncA_G78C	PZA	Resistant	Resistant	training set	0	1
pncA	pncA_G97C	PZA	Not seen	Resistant	validation set	0	1
pncA	pncA_G97D	PZA	Resistant	Resistant	combined sets	0	3
pncA	pncA_G97R	PZA	Not seen	Resistant	validation set	0	1
pncA	pncA_H137R	PZA	Not seen	Resistant	validation set	2	1
pncA	pncA_H51Q	PZA	Not seen	Resistant	validation set	1	1
pncA	pncA_H51R	PZA	Not seen	Benign	validation set	1	0
pncA	pncA_H57D	PZA	Resistant	Resistant	combined sets	0	18
pncA	pncA_H57R	PZA	Resistant	Resistant	training set	0	2
pncA	pncA_H71Q	PZA	Not seen	Resistant	validation set	0	1
pncA	pncA_H71Y	PZA	Benign	Resistant	combined sets	1	2
pncA	pncA_H82D	PZA	Not seen	Benign	validation set	1	0
pncA	pncA_I133T	PZA	Not seen	Resistant	validation set	15	20
pncA	pncA_K48E	PZA	Not seen	Resistant	validation set	2	1
pncA	pncA_K96R	PZA	Not seen	Benign	validation set	1	0
pncA	pncA_K96T	PZA	Resistant	Resistant	training set	0	1
pncA	pncA_L151S	PZA	Not seen	Resistant	validation set	0	1
pncA	pncA_L159V	PZA	Not seen	Resistant	validation set	1	1
pncA	pncA_L172P	PZA	Resistant	Resistant	training set	0	1
pncA	pncA_L182S	PZA	Not seen	Benign	validation set	2	0
pncA	pncA_L27P	PZA	Resistant	Resistant	training set	0	1
pncA	pncA_L35R	PZA	Benign	Benign	combined sets	7	0
pncA	pncA_L4S	PZA	Resistant	Resistant	training set	0	4
pncA	pncA_L85P	PZA	Not seen	Uncharacterised	validation set	0	1
pncA	pncA_M175V	PZA	Not seen	Resistant	validation set	1	1
pncA	pncA_M1I	PZA	Not seen	Benign	validation set	2	0
pncA	pncA_P54L	PZA	Not seen	Resistant	validation set	2	2
pncA	pncA_P54Q	PZA	Not seen	Resistant	validation set	1	1
pncA	pncA_P69S	PZA	Not seen	Benign	validation set	1	0
pncA	pncA_P77L	PZA	Benign	Benign	training set	1	0
pncA	pncA_Q10*	PZA	Resistant	Resistant	training set	0	1
pncA	pncA_Q10P	PZA	Not seen	Resistant	validation set	3	38
pncA	pncA_Q141*	PZA	Resistant	Resistant	combined sets	0	2
pncA	pncA_Q141P	PZA	Not seen	Resistant	validation set	1	5
pncA	pncA_R121Q	PZA	Benign	Benign	training set	1	0
pncA	pncA_S104G	PZA	Not seen	Resistant	validation set	1	1
pncA	pncA_S104R	PZA	Resistant	Resistant	training set	0	2
pncA	pncA_S18P	PZA	Benign	Benign	training set	1	0
pncA	pncA_S32I	PZA	Not seen	Resistant	validation set	0	1
pncA	pncA_S65P	PZA	Not seen	Benign	validation set	1	0
pncA	pncA_S66L	PZA	Benign	Benign	training set	2	0
pncA	pncA_T-12C	PZA	Resistant	Resistant	combined sets	0	4
pncA	pncA_T-60G	PZA	Not seen	Benign	validation set	1	0
pncA	pncA_T114M	PZA	Benign	Benign	training set	1	0
pncA	pncA_T114P	PZA	Not seen	Resistant	validation set	0	1
pncA	pncA_T135P	PZA	Not seen	Resistant	validation set	0	1
pncA	pncA_T168I	PZA	Not seen	Benign	validation set	2	0
pncA	pncA_T168S	PZA	Benign	Benign	training set	1	0
pncA	pncA_T47A	PZA	Benign	Resistant	combined sets	1	1
pncA	pncA_T47I	PZA	Benign	Benign	training set	1	0
pncA	pncA_T76P	PZA	Not seen	Benign	validation set	2	2
pncA	pncA_T87M	PZA	Benign	Benign	combined sets	8	0
pncA	pncA_V125G	PZA	Resistant	Resistant	combined sets	0	8
pncA	pncA_V139A	PZA	Benign	Benign	combined sets	2	0
pncA	pncA_V139L	PZA	Resistant	Resistant	combined sets	0	2
pncA	pncA_V155G	PZA	Not seen	Benign	validation set	1	0
pncA	pncA_V163A	PZA	Not seen	Uncharacterised	validation set	1	1
pncA	pncA_V163G	PZA	Not seen	Benign	validation set	1	0
pncA	pncA_V180F	PZA	Resistant	Resistant	training set	0	1
pncA	pncA_V180G	PZA	Not seen	Resistant	validation set	0	2
pncA	pncA_V183L	PZA	Benign	Benign	training set	1	0
pncA	pncA_V21G	PZA	Benign	Resistant	combined sets	1	2
pncA	pncA_V45A	PZA	Not seen	Benign	validation set	1	0
pncA	pncA_V7L	PZA	Resistant	Resistant	training set	0	3
pncA	pncA_W68C	PZA	Resistant	Resistant	training set	0	1
pncA	pncA_W68R	PZA	Not seen	Resistant	validation set	0	4
pncA	pncA_Y64D	PZA	Benign	Benign	combined sets	2	0
pncA	pncA_Y99*	PZA	Not seen	Resistant	validation set	0	1
rmlD	rmlD_A-77G	EMB	Not seen	Benign	validation set	1	0
rmlD	rmlD_A115V	EMB	Benign	Benign	combined sets	34	0
rmlD	rmlD_A25V	EMB	Benign	Benign	training set	1	0
rmlD	rmlD_A285V	EMB	Not seen	Benign	validation set	1	0
rmlD	rmlD_A48T	EMB	Benign	Benign	training set	1	0
rmlD	rmlD_C-29T	EMB	Not seen	Uncharacterised	validation set	1	1
rmlD	rmlD_C-92A	EMB	Not seen	Benign	validation set	1	0
rmlD	rmlD_F250Y	EMB	Benign	Benign	training set	1	0
rmlD	rmlD_G-100A	EMB	Benign	Benign	training set	1	0
rmlD	rmlD_G-100T	EMB	Benign	Benign	training set	1	0
rmlD	rmlD_G-71T	EMB	Benign	Benign	combined sets	11	0
rmlD	rmlD_G-86T	EMB	Not seen	Benign	validation set	1	0
rmlD	rmlD_H20R	EMB	Benign	Benign	training set	1	0
rmlD	rmlD_M32V	EMB	Benign	Benign	training set	1	0
rmlD	rmlD_P244L	EMB	Not seen	Benign	validation set	1	0
rmlD	rmlD_P300L	EMB	Benign	Benign	training set	1	0
rmlD	rmlD_R180G	EMB	Not seen	Benign	validation set	2	0
rmlD	rmlD_R303C	EMB	Benign	Benign	training set	1	0
rmlD	rmlD_S72I	EMB	Benign	Benign	training set	1	0
rmlD	rmlD_T-47C	EMB	Benign	Benign	training set	1	0
rmlD	rmlD_T-60C	EMB	Not seen	Benign	validation set	1	0
rmlD	rmlD_T-90C	EMB	Benign	Benign	training set	4	0
rmlD	rmlD_T155A	EMB	Benign	Benign	training set	1	0
rmlD	rmlD_T160S	EMB	Not seen	Benign	validation set	1	2
rmlD	rmlD_T284K	EMB	Benign	Benign	combined sets	5	0
rmlD	rmlD_T65A	EMB	Not seen	Benign	validation set	1	0
rmlD	rmlD_V245I	EMB	Benign	Benign	training set	1	0
rpoB	rpoB_1377_delG	RIF	Not seen	Resistant	validation set	0	1
rpoB	rpoB_1392_insGCCA	RIF	Not seen	Resistant	validation set	0	2
rpoB	rpoB_1394_delC	RIF	Not seen	Resistant	validation set	0	1
rpoB	rpoB_1396_insATTC	RIF	Resistant	Resistant	combined sets	0	3
rpoB	rpoB_1398_delT	RIF	Not seen	Resistant	validation set	0	1
rpoB	rpoB_1427_delTGGCCCC	RIF	Resistant	Resistant	training set	0	1
rpoB	rpoB_2646_insGCGAGGA	RIF	Benign	Benign	training set	5	0
rpoB	rpoB_389_insATGTCGT	RIF	Uncharacterised	Uncharacterised	training set	0	1
rpoB	rpoB_A-53G	RIF	Benign	Benign	training set	1	0
rpoB	rpoB_A286V	RIF	Not seen	Uncharacterised	validation set	0	1
rpoB	rpoB_A334D	RIF	Not seen	Benign	validation set	1	0
rpoB	rpoB_A451G	RIF	Not seen	Uncharacterised	validation set	0	1
rpoB	rpoB_A538V	RIF	Uncharacterised	Uncharacterised	training set	0	1
rpoB	rpoB_A544V	RIF	Benign	Benign	training set	1	0
rpoB	rpoB_A69P	RIF	Benign	Benign	training set	2	0
rpoB	rpoB_A857T	RIF	Benign	Benign	training set	3	0
rpoB	rpoB_A998V	RIF	Not seen	Benign	validation set	1	0
rpoB	rpoB_C-62T	RIF	Not seen	Benign	validation set	1	0
rpoB	rpoB_C-73T	RIF	Not seen	Benign	validation set	1	0
rpoB	rpoB_D270E	RIF	Benign	Benign	training set	1	0
rpoB	rpoB_D362H	RIF	Not seen	Benign	validation set	1	0
rpoB	rpoB_D3G	RIF	Benign	Benign	combined sets	3	0
rpoB	rpoB_D435F	RIF	Resistant	Resistant	combined sets	0	2
rpoB	rpoB_D435V	RIF	Resistant	Resistant	combined sets	0	15
rpoB	rpoB_D435Y	RIF	Benign	Benign	combined sets	4	3
rpoB	rpoB_D515Y	RIF	Benign	Benign	training set	1	0
rpoB	rpoB_D53N	RIF	Not seen	Benign	validation set	4	0
rpoB	rpoB_D545A	RIF	Not seen	Benign	validation set	1	0
rpoB	rpoB_D634G	RIF	Benign	Benign	training set	1	0
rpoB	rpoB_D851G	RIF	Not seen	Benign	validation set	1	0
rpoB	rpoB_E1169A	RIF	Benign	Benign	training set	1	0
rpoB	rpoB_E132D	RIF	Benign	Benign	training set	1	0
rpoB	rpoB_E481A	RIF	Not seen	Uncharacterised	validation set	0	2
rpoB	rpoB_E563D	RIF	Not seen	Benign	validation set	2	0
rpoB	rpoB_E639D	RIF	Uncharacterised	Uncharacterised	combined sets	22	1
rpoB	rpoB_E639G	RIF	Not seen	Benign	validation set	1	0
rpoB	rpoB_E639Q	RIF	Not seen	Benign	validation set	1	0
rpoB	rpoB_E66K	RIF	Benign	Benign	training set	2	0
rpoB	rpoB_E761D	RIF	Not seen	Uncharacterised	validation set	0	2
rpoB	rpoB_E825G	RIF	Benign	Benign	training set	1	0
rpoB	rpoB_F503S	RIF	Not seen	Uncharacterised	validation set	0	2
rpoB	rpoB_G-96A	RIF	Benign	Benign	training set	1	0
rpoB	rpoB_G28R	RIF	Not seen	Benign	validation set	1	0
rpoB	rpoB_G890D	RIF	Benign	Benign	training set	4	0
rpoB	rpoB_G981D	RIF	Not seen	Resistant	validation set	0	1
rpoB	rpoB_H343Q	RIF	Benign	Benign	training set	1	0
rpoB	rpoB_H445C	RIF	Not seen	Uncharacterised	validation set	0	1
rpoB	rpoB_H445D	RIF	Resistant	Resistant	combined sets	0	15
rpoB	rpoB_H445L	RIF	Not seen	Resistant	validation set	0	2
rpoB	rpoB_H445N	RIF	Resistant	Resistant	combined sets	5	1
rpoB	rpoB_H445R	RIF	Resistant	Resistant	combined sets	0	6
rpoB	rpoB_H445Y	RIF	Resistant	Resistant	combined sets	1	27
rpoB	rpoB_H674Q	RIF	Benign	Benign	combined sets	2	0
rpoB	rpoB_H723D	RIF	Not seen	Uncharacterised	validation set	0	1
rpoB	rpoB_I480V	RIF	Uncharacterised	Uncharacterised	combined sets	0	5
rpoB	rpoB_I488V	RIF	Not seen	Uncharacterised	validation set	0	17
rpoB	rpoB_I491F	RIF	Resistant	Resistant	training set	19	4
rpoB	rpoB_I925V	RIF	Not seen	Uncharacterised	validation set	0	1
rpoB	rpoB_K1102T	RIF	Not seen	Uncharacterised	validation set	0	2
rpoB	rpoB_K944E	RIF	Benign	Benign	training set	4	0
rpoB	rpoB_L314V	RIF	Benign	Benign	training set	1	0
rpoB	rpoB_L316V	RIF	Benign	Benign	training set	1	0
rpoB	rpoB_L430P	RIF	Benign	Resistant	combined sets	4	3
rpoB	rpoB_L443F	RIF	Not seen	Benign	validation set	2	1
rpoB	rpoB_L452P	RIF	Resistant	Resistant	combined sets	7	8
rpoB	rpoB_L731P	RIF	Not seen	Uncharacterised	validation set	0	3
rpoB	rpoB_L80V	RIF	Not seen	Benign	validation set	1	0
rpoB	rpoB_L893R	RIF	Benign	Benign	training set	1	0
rpoB	rpoB_M121I	RIF	Benign	Benign	training set	1	0
rpoB	rpoB_M153T	RIF	Not seen	Benign	validation set	2	0
rpoB	rpoB_M390T	RIF	Benign	Benign	training set	3	0
rpoB	rpoB_M434I	RIF	Not seen	Resistant	validation set	0	1
rpoB	rpoB_N135D	RIF	Not seen	Uncharacterised	validation set	0	1
rpoB	rpoB_N24D	RIF	Benign	Benign	training set	1	0
rpoB	rpoB_N437S	RIF	Not seen	Uncharacterised	validation set	0	1
rpoB	rpoB_P30S	RIF	Benign	Benign	training set	1	0
rpoB	rpoB_P358L	RIF	Benign	Benign	training set	5	0
rpoB	rpoB_P454L	RIF	Not seen	Benign	validation set	1	0
rpoB	rpoB_P45R	RIF	Not seen	Uncharacterised	validation set	0	1
rpoB	rpoB_P45S	RIF	Uncharacterised	Uncharacterised	combined sets	0	2
rpoB	rpoB_P682T	RIF	Not seen	Benign	validation set	1	0
rpoB	rpoB_P834L	RIF	Benign	Benign	training set	1	0
rpoB	rpoB_P89L	RIF	Benign	Benign	training set	1	0
rpoB	rpoB_Q226E	RIF	Not seen	Uncharacterised	validation set	0	1
rpoB	rpoB_Q429H	RIF	Not seen	Uncharacterised	validation set	1	2
rpoB	rpoB_Q432K	RIF	Resistant	Resistant	combined sets	1	1
rpoB	rpoB_Q432L	RIF	Not seen	Resistant	validation set	0	1
rpoB	rpoB_Q432P	RIF	Not seen	Resistant	validation set	0	2
rpoB	rpoB_Q975H	RIF	Uncharacterised	Uncharacterised	combined sets	0	3
rpoB	rpoB_R167H	RIF	Not seen	Uncharacterised	validation set	0	1
rpoB	rpoB_R219C	RIF	Uncharacterised	Uncharacterised	training set	0	1
rpoB	rpoB_R511L	RIF	Benign	Benign	training set	1	0
rpoB	rpoB_R552H	RIF	Not seen	Uncharacterised	validation set	0	1
rpoB	rpoB_R661Q	RIF	Not seen	Benign	validation set	2	0
rpoB	rpoB_R827C	RIF	Not seen	Uncharacterised	validation set	0	2
rpoB	rpoB_S1124A	RIF	Not seen	Benign	validation set	1	0
rpoB	rpoB_S195R	RIF	Not seen	Benign	validation set	1	0
rpoB	rpoB_S21F	RIF	Not seen	Benign	validation set	1	0
rpoB	rpoB_S388L	RIF	Benign	Benign	combined sets	23	1
rpoB	rpoB_S431G	RIF	Resistant	Uncharacterised	training set	0	1
rpoB	rpoB_S441L	RIF	Not seen	Resistant	validation set	0	1
rpoB	rpoB_S450F	RIF	Resistant	Resistant	training set	0	4
rpoB	rpoB_S450L	RIF	Resistant	Resistant	combined sets	4	290
rpoB	rpoB_S450Q	RIF	Not seen	Uncharacterised	validation set	0	1
rpoB	rpoB_S450W	RIF	Resistant	Resistant	combined sets	2	7
rpoB	rpoB_S874F	RIF	Uncharacterised	Uncharacterised	training set	0	1
rpoB	rpoB_S874Y	RIF	Not seen	Uncharacterised	validation set	0	2
rpoB	rpoB_T-6C	RIF	Benign	Benign	training set	2	0
rpoB	rpoB_T350I	RIF	Benign	Benign	combined sets	3	0
rpoB	rpoB_T400A	RIF	Not seen	Uncharacterised	validation set	0	4
rpoB	rpoB_T526S	RIF	Benign	Benign	training set	1	0
rpoB	rpoB_T676P	RIF	Not seen	Resistant	validation set	0	1
rpoB	rpoB_V109I	RIF	Benign	Benign	training set	1	0
rpoB	rpoB_V1117L	RIF	Not seen	Benign	validation set	1	0
rpoB	rpoB_V1129A	RIF	Benign	Benign	training set	1	0
rpoB	rpoB_V113I	RIF	Not seen	Benign	validation set	5	0
rpoB	rpoB_V168A	RIF	Uncharacterised	Uncharacterised	training set	0	1
rpoB	rpoB_V170F	RIF	Resistant	Resistant	combined sets	1	4
rpoB	rpoB_V179A	RIF	Benign	Benign	training set	1	0
rpoB	rpoB_V262A	RIF	Resistant	Uncharacterised	training set	0	1
rpoB	rpoB_V359A	RIF	Resistant	Resistant	training set	0	1
rpoB	rpoB_V496A	RIF	Uncharacterised	Uncharacterised	combined sets	0	2
rpoB	rpoB_V562A	RIF	Not seen	Uncharacterised	validation set	0	1
rpoB	rpoB_V695L	RIF	Not seen	Benign	validation set	2	0
rpoB	rpoB_V77M	RIF	Benign	Benign	training set	1	0
rpsA	rpsA_1503_delT	PZA	Not seen	Benign	validation set	2	0
rpsA	rpsA_1622_delG	PZA	Benign	Benign	training set	1	0
rpsA	rpsA_A118E	PZA	Benign	Benign	training set	2	0
rpsA	rpsA_A412V	PZA	Not seen	Uncharacterised	validation set	1	1
rpsA	rpsA_A440T	PZA	Resistant	Benign	combined sets	1	18
rpsA	rpsA_A460T	PZA	Benign	Benign	training set	1	0
rpsA	rpsA_A468S	PZA	Benign	Benign	training set	1	0
rpsA	rpsA_C-27T	PZA	Benign	Benign	training set	1	0
rpsA	rpsA_C-4T	PZA	Not seen	Benign	validation set	1	0
rpsA	rpsA_D123A	PZA	Benign	Benign	combined sets	3	0
rpsA	rpsA_D21G	PZA	Not seen	Benign	validation set	1	0
rpsA	rpsA_E121D	PZA	Benign	Benign	combined sets	3	0
rpsA	rpsA_E197K	PZA	Benign	Benign	training set	4	0
rpsA	rpsA_E386A	PZA	Benign	Benign	training set	1	0
rpsA	rpsA_E408K	PZA	Benign	Benign	training set	1	0
rpsA	rpsA_E413G	PZA	Benign	Benign	training set	1	0
rpsA	rpsA_E415D	PZA	Not seen	Benign	validation set	2	0
rpsA	rpsA_E422A	PZA	Not seen	Benign	validation set	1	0
rpsA	rpsA_E457G	PZA	Benign	Benign	training set	1	0
rpsA	rpsA_E67D	PZA	Not seen	Resistant	validation set	0	1
rpsA	rpsA_G-82A	PZA	Not seen	Benign	validation set	1	0
rpsA	rpsA_I30V	PZA	Benign	Benign	training set	1	0
rpsA	rpsA_I70L	PZA	Benign	Benign	combined sets	14	0
rpsA	rpsA_K122M	PZA	Benign	Benign	training set	2	0
rpsA	rpsA_K127N	PZA	Benign	Benign	combined sets	4	0
rpsA	rpsA_K167Q	PZA	Benign	Benign	combined sets	4	0
rpsA	rpsA_K300E	PZA	Benign	Benign	training set	1	0
rpsA	rpsA_M432T	PZA	Benign	Benign	combined sets	48	1
rpsA	rpsA_N77K	PZA	Benign	Benign	training set	2	0
rpsA	rpsA_P163S	PZA	Benign	Benign	training set	2	0
rpsA	rpsA_P298S	PZA	Benign	Benign	training set	1	0
rpsA	rpsA_Q448R	PZA	Benign	Benign	training set	1	0
rpsA	rpsA_Q469E	PZA	Benign	Benign	training set	3	0
rpsA	rpsA_S81Y	PZA	Benign	Benign	training set	1	0
rpsA	rpsA_T5P	PZA	Not seen	Benign	validation set	1	0
rpsA	rpsA_V260I	PZA	Benign	Resistant	combined sets	16	1
rpsA	rpsA_V86I	PZA	Not seen	Uncharacterised	validation set	2	1
rpsL	rpsL_C-19T	SM	Not seen	Benign	validation set	1	0
rpsL	rpsL_C-21A	SM	Benign	Benign	training set	1	0
rpsL	rpsL_E70A	SM	Not seen	Uncharacterised	validation set	0	1
rpsL	rpsL_G-58T	SM	Uncharacterised	Uncharacterised	combined sets	1	2
rpsL	rpsL_G-72A	SM	Benign	Benign	training set	1	0
rpsL	rpsL_K43R	SM	Resistant	Resistant	combined sets	8	256
rpsL	rpsL_K88R	SM	Resistant	Resistant	combined sets	0	28
rpsL	rpsL_K88T	SM	Uncharacterised	Uncharacterised	training set	0	1
rrs	rrs_0_insTG	SM	Not seen	Benign	validation set	1	0
rrs	rrs_100_delA	AK	Not seen	Benign	validation set	1	0
rrs	rrs_100_delA	CAP	Not seen	Benign	validation set	1	0
rrs	rrs_100_delA	KAN	Not seen	Benign	validation set	1	0
rrs	rrs_100_delA	SM	Not seen	Uncharacterised	validation set	0	1
rrs	rrs_1035_insGTGGAGCATGTGGTTTAATTCGAAGCAACGCGAAGAACCTTACCAGGTCTTGACATCCCATTGACCGCTATGGAGACATAGCTTTCCCTTCGGGGACAGTGGTGACAGGTGGTGCATGGT	AK	Not seen	Benign	validation set	1	0
rrs	rrs_1035_insGTGGAGCATGTGGTTTAATTCGAAGCAACGCGAAGAACCTTACCAGGTCTTGACATCCCATTGACCGCTATGGAGACATAGCTTTCCCTTCGGGGACAGTGGTGACAGGTGGTGCATGGT	CAP	Not seen	Benign	validation set	1	0
rrs	rrs_1035_insGTGGAGCATGTGGTTTAATTCGAAGCAACGCGAAGAACCTTACCAGGTCTTGACATCCCATTGACCGCTATGGAGACATAGCTTTCCCTTCGGGGACAGTGGTGACAGGTGGTGCATGGT	KAN	Not seen	Benign	validation set	1	0
rrs	rrs_1035_insGTGGAGCATGTGGTTTAATTCGAAGCAACGCGAAGAACCTTACCAGGTCTTGACATCCCATTGACCGCTATGGAGACATAGCTTTCCCTTCGGGGACAGTGGTGACAGGTGGTGCATGGT	SM	Not seen	Benign	validation set	1	0
rrs	rrs_1035_insGTGGAGCATGTGGTTTAATTCGAAGCAACGCGAAGAACCTTACCAGGTCTTGACATCCCGCTGACCGTCCTAGAGATAGGGCTTCCCTTCGGGGCAGCGGTGACAGGTGGTGCATGGT	AK	Not seen	Benign	validation set	1	0
rrs	rrs_1035_insGTGGAGCATGTGGTTTAATTCGAAGCAACGCGAAGAACCTTACCAGGTCTTGACATCCCGCTGACCGTCCTAGAGATAGGGCTTCCCTTCGGGGCAGCGGTGACAGGTGGTGCATGGT	CAP	Not seen	Benign	validation set	1	0
rrs	rrs_1035_insGTGGAGCATGTGGTTTAATTCGAAGCAACGCGAAGAACCTTACCAGGTCTTGACATCCCGCTGACCGTCCTAGAGATAGGGCTTCCCTTCGGGGCAGCGGTGACAGGTGGTGCATGGT	KAN	Not seen	Benign	validation set	1	0
rrs	rrs_1035_insGTGGAGCATGTGGTTTAATTCGAAGCAACGCGAAGAACCTTACCAGGTCTTGACATCCCGCTGACCGTCCTAGAGATAGGGCTTCCCTTCGGGGCAGCGGTGACAGGTGGTGCATGGT	SM	Not seen	Benign	validation set	1	0
rrs	rrs_1035_insGTGGAGCATGTGGTTTAATTCGAAGCAACGCGAAGAACCTTACCAGGTCTTGACATCCCTCTGACCGCTCTAGAGATAGAGTTTTCCTTCGGGACAGAGGTGACAGGTGGTGCATGGT	AK	Not seen	Benign	validation set	1	0
rrs	rrs_1035_insGTGGAGCATGTGGTTTAATTCGAAGCAACGCGAAGAACCTTACCAGGTCTTGACATCCCTCTGACCGCTCTAGAGATAGAGTTTTCCTTCGGGACAGAGGTGACAGGTGGTGCATGGT	CAP	Not seen	Benign	validation set	1	0
rrs	rrs_1035_insGTGGAGCATGTGGTTTAATTCGAAGCAACGCGAAGAACCTTACCAGGTCTTGACATCCCTCTGACCGCTCTAGAGATAGAGTTTTCCTTCGGGACAGAGGTGACAGGTGGTGCATGGT	KAN	Not seen	Benign	validation set	1	0
rrs	rrs_1035_insGTGGAGCATGTGGTTTAATTCGAAGCAACGCGAAGAACCTTACCAGGTCTTGACATCCCTCTGACCGCTCTAGAGATAGAGTTTTCCTTCGGGACAGAGGTGACAGGTGGTGCATGGT	SM	Not seen	Benign	validation set	1	0
rrs	rrs_1035_insGTGGAGCATGTGGTTTAATTCGAAGCAACGCGAAGAACCTTACCAGGTCTTGACATCCTCTGACAACCCTAGAGATAGGGCGTTCCCCTTCGGGGGACAGAGTGACAGGTGGTGCATGGT	AK	Not seen	Benign	validation set	1	0
rrs	rrs_1035_insGTGGAGCATGTGGTTTAATTCGAAGCAACGCGAAGAACCTTACCAGGTCTTGACATCCTCTGACAACCCTAGAGATAGGGCGTTCCCCTTCGGGGGACAGAGTGACAGGTGGTGCATGGT	CAP	Not seen	Benign	validation set	1	0
rrs	rrs_1035_insGTGGAGCATGTGGTTTAATTCGAAGCAACGCGAAGAACCTTACCAGGTCTTGACATCCTCTGACAACCCTAGAGATAGGGCGTTCCCCTTCGGGGGACAGAGTGACAGGTGGTGCATGGT	KAN	Not seen	Benign	validation set	1	0
rrs	rrs_1035_insGTGGAGCATGTGGTTTAATTCGAAGCAACGCGAAGAACCTTACCAGGTCTTGACATCCTCTGACAACCCTAGAGATAGGGCGTTCCCCTTCGGGGGACAGAGTGACAGGTGGTGCATGGT	SM	Not seen	Benign	validation set	1	0
rrs	rrs_1035_insGTGGAGCATGTGGTTTAATTCGAAGCAACGCGAAGAACCTTACCAGGTCTTGACATCCTCTGACAACCCTAGAGATAGGGCTTCCCCTTCGGGGGCAGAGTGACAGGTGGTGCATGGT	AK	Not seen	Uncharacterised	validation set	6	1
rrs	rrs_1035_insGTGGAGCATGTGGTTTAATTCGAAGCAACGCGAAGAACCTTACCAGGTCTTGACATCCTCTGACAACCCTAGAGATAGGGCTTCCCCTTCGGGGGCAGAGTGACAGGTGGTGCATGGT	CAP	Not seen	Benign	validation set	7	0
rrs	rrs_1035_insGTGGAGCATGTGGTTTAATTCGAAGCAACGCGAAGAACCTTACCAGGTCTTGACATCCTCTGACAACCCTAGAGATAGGGCTTCCCCTTCGGGGGCAGAGTGACAGGTGGTGCATGGT	KAN	Not seen	Uncharacterised	validation set	6	1
rrs	rrs_1035_insGTGGAGCATGTGGTTTAATTCGAAGCAACGCGAAGAACCTTACCAGGTCTTGACATCCTCTGACAACCCTAGAGATAGGGCTTCCCCTTCGGGGGCAGAGTGACAGGTGGTGCATGGT	SM	Not seen	Uncharacterised	validation set	6	1
rrs	rrs_1035_insGTGGAGCATGTGGTTTAATTCGAAGCAACGCGAAGAACCTTACCAGGTCTTGACATCCTCTGACAACCCTAGAGATAGGGCTTTCCCTTCGGGGACAGAGTGACAGGTGGTGCATGGT	AK	Not seen	Benign	validation set	5	0
rrs	rrs_1035_insGTGGAGCATGTGGTTTAATTCGAAGCAACGCGAAGAACCTTACCAGGTCTTGACATCCTCTGACAACCCTAGAGATAGGGCTTTCCCTTCGGGGACAGAGTGACAGGTGGTGCATGGT	CAP	Not seen	Benign	validation set	5	0
rrs	rrs_1035_insGTGGAGCATGTGGTTTAATTCGAAGCAACGCGAAGAACCTTACCAGGTCTTGACATCCTCTGACAACCCTAGAGATAGGGCTTTCCCTTCGGGGACAGAGTGACAGGTGGTGCATGGT	KAN	Not seen	Benign	validation set	5	0
rrs	rrs_1035_insGTGGAGCATGTGGTTTAATTCGAAGCAACGCGAAGAACCTTACCAGGTCTTGACATCCTCTGACAACCCTAGAGATAGGGCTTTCCCTTCGGGGACAGAGTGACAGGTGGTGCATGGT	SM	Not seen	Uncharacterised	validation set	4	1
rrs	rrs_1035_insGTGGAGCATGTGGTTTAATTCGAAGCAACGCGAAGAACCTTACCAGGTCTTGACATCCTCTGACAATCCTAGAGATAGGACGTCCCCTTCGGGGGCAGAGTGACAGGTGGTGCATGGT	AK	Not seen	Benign	validation set	3	0
rrs	rrs_1035_insGTGGAGCATGTGGTTTAATTCGAAGCAACGCGAAGAACCTTACCAGGTCTTGACATCCTCTGACAATCCTAGAGATAGGACGTCCCCTTCGGGGGCAGAGTGACAGGTGGTGCATGGT	CAP	Not seen	Benign	validation set	3	0
rrs	rrs_1035_insGTGGAGCATGTGGTTTAATTCGAAGCAACGCGAAGAACCTTACCAGGTCTTGACATCCTCTGACAATCCTAGAGATAGGACGTCCCCTTCGGGGGCAGAGTGACAGGTGGTGCATGGT	KAN	Not seen	Benign	validation set	3	0
rrs	rrs_1035_insGTGGAGCATGTGGTTTAATTCGAAGCAACGCGAAGAACCTTACCAGGTCTTGACATCCTCTGACAATCCTAGAGATAGGACGTCCCCTTCGGGGGCAGAGTGACAGGTGGTGCATGGT	SM	Not seen	Benign	validation set	3	0
rrs	rrs_1035_insGTGGAGCATGTGGTTTAATTCGAAGCAACGCGCAGAACCTTACCAGCCCTTGACATGGTCACGACCGGTCCAGAGATGGACTTTCCTAGCAATAGGCGTGATGCACAGGTGC	SM	Benign	Benign	training set	1	0
rrs	rrs_1206_delTCGCCTCTAGTTGCCAGCATGTTCGGGTGGGCACTCTAGAGGAACTGCCGGTGACAAGCCGGAGGAAGGTGGGGATGACGTCAAGTCCTCATGGCCCTTATGGGCTGGGCTACACACGTGCTACAATGGCGGTGACAGAGGGAAGCCAGGTCGCGAGGCCGAGCCGATCCCGAAAAGCCGTCTCAGTTCGGATTGCACTCTGCAACTCGGGTGCATGAAGGTGGAATCGCTAGTAATCGCGGATCAGCACGCC	SM	Benign	Benign	training set	1	0
rrs	rrs_1207_delTATCTTTAGTTGCCAGCATTCAGTTGGGCACTCTAGAGAGACTGCCGTCGACAAGACGGAGGAAGGCGGGGATGACGTCAAATCATCATGCCCCTTATGACCTGGGCTACACACGTGCTACAATGGCTGGTACAACGGGAAGCTAGCTCGCGAGAGTATGCCAATCTCTTAAAACCAGTCTCAGTTCGGATTGCAGGCTGCAACTCGCCTGCATGAAGTCGGAATCGCTAGTAATCGCGGATCAGCATGCC	AK	Not seen	Benign	validation set	1	0
rrs	rrs_1207_delTATCTTTAGTTGCCAGCATTCAGTTGGGCACTCTAGAGAGACTGCCGTCGACAAGACGGAGGAAGGCGGGGATGACGTCAAATCATCATGCCCCTTATGACCTGGGCTACACACGTGCTACAATGGCTGGTACAACGGGAAGCTAGCTCGCGAGAGTATGCCAATCTCTTAAAACCAGTCTCAGTTCGGATTGCAGGCTGCAACTCGCCTGCATGAAGTCGGAATCGCTAGTAATCGCGGATCAGCATGCC	CAP	Not seen	Benign	validation set	1	0
rrs	rrs_1207_delTATCTTTAGTTGCCAGCATTCAGTTGGGCACTCTAGAGAGACTGCCGTCGACAAGACGGAGGAAGGCGGGGATGACGTCAAATCATCATGCCCCTTATGACCTGGGCTACACACGTGCTACAATGGCTGGTACAACGGGAAGCTAGCTCGCGAGAGTATGCCAATCTCTTAAAACCAGTCTCAGTTCGGATTGCAGGCTGCAACTCGCCTGCATGAAGTCGGAATCGCTAGTAATCGCGGATCAGCATGCC	KAN	Not seen	Benign	validation set	1	0
rrs	rrs_1207_delTATCTTTAGTTGCCAGCATTCAGTTGGGCACTCTAGAGAGACTGCCGTCGACAAGACGGAGGAAGGCGGGGATGACGTCAAATCATCATGCCCCTTATGACCTGGGCTACACACGTGCTACAATGGCTGGTACAACGGGAAGCTAGCTCGCGAGAGTATGCCAATCTCTTAAAACCAGTCTCAGTTCGGATTGCAGGCTGCAACTCGCCTGCATGAAGTCGGAATCGCTAGTAATCGCGGATCAGCATGCC	SM	Not seen	Benign	validation set	1	0
rrs	rrs_1208_delGACCTTAGTTGCCAGCATTCAGTTGGGCACTCTAAGGTGACTGCCGGTGACAAACCGGAGGAAGGTGGGGATGACGTCAAATCATCATGCCCCTTATGACCTGGGCTACACACGTGCTACAATGGATGGTACAAAGGGCTGCGAGACCGCGAGGTTAAGCCAATCCCATAAAACCATTCTCAGTTCGGATTGCAGGCTGCAACTCGCCTGCATGAAGCCGGAATCGCTAGTAATCGCGGATCAGCATGCC	AK	Not seen	Benign	validation set	1	0
rrs	rrs_1208_delGACCTTAGTTGCCAGCATTCAGTTGGGCACTCTAAGGTGACTGCCGGTGACAAACCGGAGGAAGGTGGGGATGACGTCAAATCATCATGCCCCTTATGACCTGGGCTACACACGTGCTACAATGGATGGTACAAAGGGCTGCGAGACCGCGAGGTTAAGCCAATCCCATAAAACCATTCTCAGTTCGGATTGCAGGCTGCAACTCGCCTGCATGAAGCCGGAATCGCTAGTAATCGCGGATCAGCATGCC	CAP	Not seen	Benign	validation set	1	0
rrs	rrs_1208_delGACCTTAGTTGCCAGCATTCAGTTGGGCACTCTAAGGTGACTGCCGGTGACAAACCGGAGGAAGGTGGGGATGACGTCAAATCATCATGCCCCTTATGACCTGGGCTACACACGTGCTACAATGGATGGTACAAAGGGCTGCGAGACCGCGAGGTTAAGCCAATCCCATAAAACCATTCTCAGTTCGGATTGCAGGCTGCAACTCGCCTGCATGAAGCCGGAATCGCTAGTAATCGCGGATCAGCATGCC	KAN	Not seen	Benign	validation set	1	0
rrs	rrs_1208_delGACCTTAGTTGCCAGCATTCAGTTGGGCACTCTAAGGTGACTGCCGGTGACAAACCGGAGGAAGGTGGGGATGACGTCAAATCATCATGCCCCTTATGACCTGGGCTACACACGTGCTACAATGGATGGTACAAAGGGCTGCGAGACCGCGAGGTTAAGCCAATCCCATAAAACCATTCTCAGTTCGGATTGCAGGCTGCAACTCGCCTGCATGAAGCCGGAATCGCTAGTAATCGCGGATCAGCATGCC	SM	Not seen	Benign	validation set	1	0
rrs	rrs_1208_delGATCTTAGTTGCCAGCATTCAGTTGGGCACTCTAAGGTGACTGCCGGTGACAAACCGGAGGAAGGTGGGGATGACGTCAAATCATCATGCCCCTTATGACCTGGGCTACACACGTGCTACAATGGGCAGAACAAAGGGCAGCGAAGCCGCGAGGCTAAGCCAATCCCACAAATCTGTTCTCAGTTCGGATCGCAGTCTGCAACTCGACTGCGTGAAGCTGGAATCGCTAGTAATCGCGGATCAGCATGCC	AK	Not seen	Uncharacterised	validation set	7	1
rrs	rrs_1208_delGATCTTAGTTGCCAGCATTCAGTTGGGCACTCTAAGGTGACTGCCGGTGACAAACCGGAGGAAGGTGGGGATGACGTCAAATCATCATGCCCCTTATGACCTGGGCTACACACGTGCTACAATGGGCAGAACAAAGGGCAGCGAAGCCGCGAGGCTAAGCCAATCCCACAAATCTGTTCTCAGTTCGGATCGCAGTCTGCAACTCGACTGCGTGAAGCTGGAATCGCTAGTAATCGCGGATCAGCATGCC	CAP	Not seen	Benign	validation set	8	0
rrs	rrs_1208_delGATCTTAGTTGCCAGCATTCAGTTGGGCACTCTAAGGTGACTGCCGGTGACAAACCGGAGGAAGGTGGGGATGACGTCAAATCATCATGCCCCTTATGACCTGGGCTACACACGTGCTACAATGGGCAGAACAAAGGGCAGCGAAGCCGCGAGGCTAAGCCAATCCCACAAATCTGTTCTCAGTTCGGATCGCAGTCTGCAACTCGACTGCGTGAAGCTGGAATCGCTAGTAATCGCGGATCAGCATGCC	KAN	Not seen	Uncharacterised	validation set	7	1
rrs	rrs_1208_delGATCTTAGTTGCCAGCATTCAGTTGGGCACTCTAAGGTGACTGCCGGTGACAAACCGGAGGAAGGTGGGGATGACGTCAAATCATCATGCCCCTTATGACCTGGGCTACACACGTGCTACAATGGGCAGAACAAAGGGCAGCGAAGCCGCGAGGCTAAGCCAATCCCACAAATCTGTTCTCAGTTCGGATCGCAGTCTGCAACTCGACTGCGTGAAGCTGGAATCGCTAGTAATCGCGGATCAGCATGCC	SM	Not seen	Uncharacterised	validation set	6	2
rrs	rrs_1502_insCACCACGAGAGTTTGCAACACCCGAAGTCGGTGAGGTAACCTTTATGGAGCCAGCCGCCGAAGGTGGGGCAGATGATTGGGGTGAAGTCGTAACAAGGTAGCCGTAT	AK	Not seen	Benign	validation set	5	0
rrs	rrs_1502_insCACCACGAGAGTTTGCAACACCCGAAGTCGGTGAGGTAACCTTTATGGAGCCAGCCGCCGAAGGTGGGGCAGATGATTGGGGTGAAGTCGTAACAAGGTAGCCGTAT	CAP	Not seen	Benign	validation set	5	0
rrs	rrs_1502_insCACCACGAGAGTTTGCAACACCCGAAGTCGGTGAGGTAACCTTTATGGAGCCAGCCGCCGAAGGTGGGGCAGATGATTGGGGTGAAGTCGTAACAAGGTAGCCGTAT	KAN	Not seen	Benign	validation set	5	0
rrs	rrs_1502_insCACCACGAGAGTTTGCAACACCCGAAGTCGGTGAGGTAACCTTTATGGAGCCAGCCGCCGAAGGTGGGGCAGATGATTGGGGTGAAGTCGTAACAAGGTAGCCGTAT	SM	Not seen	Uncharacterised	validation set	4	1
rrs	rrs_1502_insCACCACGAGAGTTTGTAACACCCGAAGTCGGTGAGGTAACCTTTTAGGAGCCAGCCGCCGAAGGTGGGACAGATGATTGGGGTGAAGTCGTAACAAGGTAGCCGTAT	AK	Not seen	Benign	validation set	3	0
rrs	rrs_1502_insCACCACGAGAGTTTGTAACACCCGAAGTCGGTGAGGTAACCTTTTAGGAGCCAGCCGCCGAAGGTGGGACAGATGATTGGGGTGAAGTCGTAACAAGGTAGCCGTAT	CAP	Not seen	Benign	validation set	3	0
rrs	rrs_1502_insCACCACGAGAGTTTGTAACACCCGAAGTCGGTGAGGTAACCTTTTAGGAGCCAGCCGCCGAAGGTGGGACAGATGATTGGGGTGAAGTCGTAACAAGGTAGCCGTAT	KAN	Not seen	Benign	validation set	3	0
rrs	rrs_1502_insCACCACGAGAGTTTGTAACACCCGAAGTCGGTGAGGTAACCTTTTAGGAGCCAGCCGCCGAAGGTGGGACAGATGATTGGGGTGAAGTCGTAACAAGGTAGCCGTAT	SM	Not seen	Benign	validation set	3	0
rrs	rrs_150_insCCTAATACATGCAAGTCGAGCGGACAGAAGGGAGCTTGCTCCCGGATGTTAGCGGCGGACGGGTGAGTAACACGTGGGTAACCTGCCTGTAAGACTGGGATAACTCCGGGAAACCGGAGCTAATACCGGATAGTTCCTTGAACCGCATGGTTCAAGGATGAAAGACGGTTTCGGCTGTCACTTACAGATGGACCCGCGGCGCATTAGCTAGTTGGTGAGGTAACGGCTCACCAAGGCGACGATGCGTAGCCGACCTGAGAGGGTGATCGGCCACACTGGGACTGAGACACGGCCCAGACTCCTACGGGAGGCAGCAGTAGGGAATCTTCCGCAATGGACGAAAGTCTGACGGAGCAACGCCGCGTGAGTGATGAAGGTTTTCGGATCG…	AK	Not seen	Benign	validation set	1	0
rrs	rrs_150_insCCTAATACATGCAAGTCGAGCGGACAGAAGGGAGCTTGCTCCCGGATGTTAGCGGCGGACGGGTGAGTAACACGTGGGTAACCTGCCTGTAAGACTGGGATAACTCCGGGAAACCGGAGCTAATACCGGATAGTTCCTTGAACCGCATGGTTCAAGGATGAAAGACGGTTTCGGCTGTCACTTACAGATGGACCCGCGGCGCATTAGCTAGTTGGTGAGGTAACGGCTCACCAAGGCGACGATGCGTAGCCGACCTGAGAGGGTGATCGGCCACACTGGGACTGAGACACGGCCCAGACTCCTACGGGAGGCAGCAGTAGGGAATCTTCCGCAATGGACGAAAGTCTGACGGAGCAACGCCGCGTGAGTGATGAAGGTTTTCGGATCG…	CAP	Not seen	Benign	validation set	1	0
rrs	rrs_150_insCCTAATACATGCAAGTCGAGCGGACAGAAGGGAGCTTGCTCCCGGATGTTAGCGGCGGACGGGTGAGTAACACGTGGGTAACCTGCCTGTAAGACTGGGATAACTCCGGGAAACCGGAGCTAATACCGGATAGTTCCTTGAACCGCATGGTTCAAGGATGAAAGACGGTTTCGGCTGTCACTTACAGATGGACCCGCGGCGCATTAGCTAGTTGGTGAGGTAACGGCTCACCAAGGCGACGATGCGTAGCCGACCTGAGAGGGTGATCGGCCACACTGGGACTGAGACACGGCCCAGACTCCTACGGGAGGCAGCAGTAGGGAATCTTCCGCAATGGACGAAAGTCTGACGGAGCAACGCCGCGTGAGTGATGAAGGTTTTCGGATCG…	KAN	Not seen	Benign	validation set	1	0
rrs	rrs_150_insCCTAATACATGCAAGTCGAGCGGACAGAAGGGAGCTTGCTCCCGGATGTTAGCGGCGGACGGGTGAGTAACACGTGGGTAACCTGCCTGTAAGACTGGGATAACTCCGGGAAACCGGAGCTAATACCGGATAGTTCCTTGAACCGCATGGTTCAAGGATGAAAGACGGTTTCGGCTGTCACTTACAGATGGACCCGCGGCGCATTAGCTAGTTGGTGAGGTAACGGCTCACCAAGGCGACGATGCGTAGCCGACCTGAGAGGGTGATCGGCCACACTGGGACTGAGACACGGCCCAGACTCCTACGGGAGGCAGCAGTAGGGAATCTTCCGCAATGGACGAAAGTCTGACGGAGCAACGCCGCGTGAGTGATGAAGGTTTTCGGATCG…	SM	Not seen	Benign	validation set	1	0
rrs	rrs_632_delGTGGCAAGCGTTGTCCGGAATTATTGGGCGTAAAGCGCGCGCAGGCGGCTATGTAAGTCTGGTGTTAAAGCCCGGGGCTCAACCCCGGTTCGCATCGGAAACTGTGTAGCTTGAGTGCAGAAGAGGAAAGCGGTATTCCACGTGTAGCGGTGAAATGCGTAGAGATGTGGAGGAACACCAGTGGCGAAGGCGGCTTTCTGGTCTGTAACTGACGCTGAGGCGCGAAAGCGTGGGGAGCA	AK	Not seen	Benign	validation set	1	0
rrs	rrs_632_delGTGGCAAGCGTTGTCCGGAATTATTGGGCGTAAAGCGCGCGCAGGCGGCTATGTAAGTCTGGTGTTAAAGCCCGGGGCTCAACCCCGGTTCGCATCGGAAACTGTGTAGCTTGAGTGCAGAAGAGGAAAGCGGTATTCCACGTGTAGCGGTGAAATGCGTAGAGATGTGGAGGAACACCAGTGGCGAAGGCGGCTTTCTGGTCTGTAACTGACGCTGAGGCGCGAAAGCGTGGGGAGCA	CAP	Not seen	Benign	validation set	1	0
rrs	rrs_632_delGTGGCAAGCGTTGTCCGGAATTATTGGGCGTAAAGCGCGCGCAGGCGGCTATGTAAGTCTGGTGTTAAAGCCCGGGGCTCAACCCCGGTTCGCATCGGAAACTGTGTAGCTTGAGTGCAGAAGAGGAAAGCGGTATTCCACGTGTAGCGGTGAAATGCGTAGAGATGTGGAGGAACACCAGTGGCGAAGGCGGCTTTCTGGTCTGTAACTGACGCTGAGGCGCGAAAGCGTGGGGAGCA	KAN	Not seen	Benign	validation set	1	0
rrs	rrs_632_delGTGGCAAGCGTTGTCCGGAATTATTGGGCGTAAAGCGCGCGCAGGCGGCTATGTAAGTCTGGTGTTAAAGCCCGGGGCTCAACCCCGGTTCGCATCGGAAACTGTGTAGCTTGAGTGCAGAAGAGGAAAGCGGTATTCCACGTGTAGCGGTGAAATGCGTAGAGATGTGGAGGAACACCAGTGGCGAAGGCGGCTTTCTGGTCTGTAACTGACGCTGAGGCGCGAAAGCGTGGGGAGCA	SM	Not seen	Benign	validation set	1	0
rrs	rrs_632_indelGTGGCAAGCGTTGTCCGGAATTATTGGGCGTAAAGCGCGCGCAGGCGGTTTCTTAAGTCTGATGTGAAAGCCCACGGCTCAACCGTGGAGGGTCATTGGAAACTGGGAGACTTGAGTGCAGAAGAGGAGAGTGGAATTCCACGTGTAGCGGTGAAATGCGTAGAGATGTGGAGGAACACCAGTGGCGAAGGCGACTCTCTGGTCTGTAACTGACGCTGAGGC	AK	Not seen	Benign	validation set	1	0
rrs	rrs_632_indelGTGGCAAGCGTTGTCCGGAATTATTGGGCGTAAAGCGCGCGCAGGCGGTTTCTTAAGTCTGATGTGAAAGCCCACGGCTCAACCGTGGAGGGTCATTGGAAACTGGGAGACTTGAGTGCAGAAGAGGAGAGTGGAATTCCACGTGTAGCGGTGAAATGCGTAGAGATGTGGAGGAACACCAGTGGCGAAGGCGACTCTCTGGTCTGTAACTGACGCTGAGGC	CAP	Not seen	Benign	validation set	1	0
rrs	rrs_632_indelGTGGCAAGCGTTGTCCGGAATTATTGGGCGTAAAGCGCGCGCAGGCGGTTTCTTAAGTCTGATGTGAAAGCCCACGGCTCAACCGTGGAGGGTCATTGGAAACTGGGAGACTTGAGTGCAGAAGAGGAGAGTGGAATTCCACGTGTAGCGGTGAAATGCGTAGAGATGTGGAGGAACACCAGTGGCGAAGGCGACTCTCTGGTCTGTAACTGACGCTGAGGC	KAN	Not seen	Benign	validation set	1	0
rrs	rrs_632_indelGTGGCAAGCGTTGTCCGGAATTATTGGGCGTAAAGCGCGCGCAGGCGGTTTCTTAAGTCTGATGTGAAAGCCCACGGCTCAACCGTGGAGGGTCATTGGAAACTGGGAGACTTGAGTGCAGAAGAGGAGAGTGGAATTCCACGTGTAGCGGTGAAATGCGTAGAGATGTGGAGGAACACCAGTGGCGAAGGCGACTCTCTGGTCTGTAACTGACGCTGAGGC	SM	Not seen	Benign	validation set	1	0
rrs	rrs_632_indelGTGGCAAGCGTTGTCCGGAATTATTGGGCGTAAAGCGCGCGCAGGCGGTTTCTTAAGTCTGATGTGAAAGCCCCCGGCTCAACCGGGGAGGGTCATTGGAAACTGGGGAACTTGAGTGCAGAAGAGGAGAGTGGAATTCCACGTGTAGCGGTGAAATGCGTAGAGATGTGGAGGAACACCAGTGGCGAAGGCGACTCTCTGGTCTGTAACTGACGCTGAGGC	AK	Not seen	Benign	validation set	3	0
rrs	rrs_632_indelGTGGCAAGCGTTGTCCGGAATTATTGGGCGTAAAGCGCGCGCAGGCGGTTTCTTAAGTCTGATGTGAAAGCCCCCGGCTCAACCGGGGAGGGTCATTGGAAACTGGGGAACTTGAGTGCAGAAGAGGAGAGTGGAATTCCACGTGTAGCGGTGAAATGCGTAGAGATGTGGAGGAACACCAGTGGCGAAGGCGACTCTCTGGTCTGTAACTGACGCTGAGGC	CAP	Not seen	Benign	validation set	3	0
rrs	rrs_632_indelGTGGCAAGCGTTGTCCGGAATTATTGGGCGTAAAGCGCGCGCAGGCGGTTTCTTAAGTCTGATGTGAAAGCCCCCGGCTCAACCGGGGAGGGTCATTGGAAACTGGGGAACTTGAGTGCAGAAGAGGAGAGTGGAATTCCACGTGTAGCGGTGAAATGCGTAGAGATGTGGAGGAACACCAGTGGCGAAGGCGACTCTCTGGTCTGTAACTGACGCTGAGGC	KAN	Not seen	Uncharacterised	validation set	2	1
rrs	rrs_632_indelGTGGCAAGCGTTGTCCGGAATTATTGGGCGTAAAGCGCGCGCAGGCGGTTTCTTAAGTCTGATGTGAAAGCCCCCGGCTCAACCGGGGAGGGTCATTGGAAACTGGGGAACTTGAGTGCAGAAGAGGAGAGTGGAATTCCACGTGTAGCGGTGAAATGCGTAGAGATGTGGAGGAACACCAGTGGCGAAGGCGACTCTCTGGTCTGTAACTGACGCTGAGGC	SM	Not seen	Uncharacterised	validation set	2	1
rrs	rrs_632_indelGTGGCAAGCGTTGTCCGGAATTATTGGGCGTAAAGGGCTCGCAGGCGGTTTCTTAAGTCTGATGTGAAAGCCCCCGGCTCAACCGGGGAGGGTCATTGGAAACTGGGAAACTTGAGTGCAGAAGAGGAGAGTGGAATTCCACGTGTAGCGGTGAAATGCGTAGAGATGTGGAGGAACACCAGTGGCGAAGGCGACTCTCTGGTCT	AK	Not seen	Benign	validation set	4	0
rrs	rrs_632_indelGTGGCAAGCGTTGTCCGGAATTATTGGGCGTAAAGGGCTCGCAGGCGGTTTCTTAAGTCTGATGTGAAAGCCCCCGGCTCAACCGGGGAGGGTCATTGGAAACTGGGAAACTTGAGTGCAGAAGAGGAGAGTGGAATTCCACGTGTAGCGGTGAAATGCGTAGAGATGTGGAGGAACACCAGTGGCGAAGGCGACTCTCTGGTCT	CAP	Not seen	Benign	validation set	4	0
rrs	rrs_632_indelGTGGCAAGCGTTGTCCGGAATTATTGGGCGTAAAGGGCTCGCAGGCGGTTTCTTAAGTCTGATGTGAAAGCCCCCGGCTCAACCGGGGAGGGTCATTGGAAACTGGGAAACTTGAGTGCAGAAGAGGAGAGTGGAATTCCACGTGTAGCGGTGAAATGCGTAGAGATGTGGAGGAACACCAGTGGCGAAGGCGACTCTCTGGTCT	KAN	Not seen	Benign	validation set	4	0
rrs	rrs_632_indelGTGGCAAGCGTTGTCCGGAATTATTGGGCGTAAAGGGCTCGCAGGCGGTTTCTTAAGTCTGATGTGAAAGCCCCCGGCTCAACCGGGGAGGGTCATTGGAAACTGGGAAACTTGAGTGCAGAAGAGGAGAGTGGAATTCCACGTGTAGCGGTGAAATGCGTAGAGATGTGGAGGAACACCAGTGGCGAAGGCGACTCTCTGGTCT	SM	Not seen	Benign	validation set	4	0
rrs	rrs_632_indelGTGGCAAGCGTTGTCCGGAATTATTGGGCGTAAAGGGCTCGCAGGCGGTTTCTTAAGTCTGATGTGAAAGCCCCCGGCTCAACCGGGGAGGGTCATTGGAAACTGGGGAACTTGAGTGCAGAAGAGGAGAGTGGAATTCCACGTGTAGCGGTGAAATGCGTAGAGATGTGGAGGAACACCAGTGGCGAAGGCGACTCTCTGGTCT	AK	Not seen	Benign	validation set	2	0
rrs	rrs_632_indelGTGGCAAGCGTTGTCCGGAATTATTGGGCGTAAAGGGCTCGCAGGCGGTTTCTTAAGTCTGATGTGAAAGCCCCCGGCTCAACCGGGGAGGGTCATTGGAAACTGGGGAACTTGAGTGCAGAAGAGGAGAGTGGAATTCCACGTGTAGCGGTGAAATGCGTAGAGATGTGGAGGAACACCAGTGGCGAAGGCGACTCTCTGGTCT	CAP	Not seen	Benign	validation set	2	0
rrs	rrs_632_indelGTGGCAAGCGTTGTCCGGAATTATTGGGCGTAAAGGGCTCGCAGGCGGTTTCTTAAGTCTGATGTGAAAGCCCCCGGCTCAACCGGGGAGGGTCATTGGAAACTGGGGAACTTGAGTGCAGAAGAGGAGAGTGGAATTCCACGTGTAGCGGTGAAATGCGTAGAGATGTGGAGGAACACCAGTGGCGAAGGCGACTCTCTGGTCT	KAN	Not seen	Benign	validation set	2	0
rrs	rrs_632_indelGTGGCAAGCGTTGTCCGGAATTATTGGGCGTAAAGGGCTCGCAGGCGGTTTCTTAAGTCTGATGTGAAAGCCCCCGGCTCAACCGGGGAGGGTCATTGGAAACTGGGGAACTTGAGTGCAGAAGAGGAGAGTGGAATTCCACGTGTAGCGGTGAAATGCGTAGAGATGTGGAGGAACACCAGTGGCGAAGGCGACTCTCTGGTCT	SM	Not seen	Benign	validation set	2	0
rrs	rrs_633_delGGGCGAGCGTTGTCCGGATTTATTGGGCGTAAAGGGCGTGTAGGCGGCCTGGTAAGTCGGGGGTGAAAACTCAGGGCTCAACCCTGAGACTGCCTTCGATACTGCTGGGCTTGAGTGCTCTAGAGGGTAGTGGAATTGCCGGTGTAGCAGTGAAATGCGTAGAGATCGGCAGGAACACCAGTGGCGAAGGCGACTGCCTGGGGAGTAACTGACGCTGAGGCGCGAAAGCTGGGGGAGCAAACGGGATTAGATACCCCGGTAGTCCCAGCCGTAAACGATGAGTGCTAGGTGTGAGGGGTATCGACCCCCCTCGTGCCGCAACAAACGCAATAAGCACTCCGCCTGGGGAGTACGGCCGCAAGGTTG	AK	Not seen	Benign	validation set	1	0
rrs	rrs_633_delGGGCGAGCGTTGTCCGGATTTATTGGGCGTAAAGGGCGTGTAGGCGGCCTGGTAAGTCGGGGGTGAAAACTCAGGGCTCAACCCTGAGACTGCCTTCGATACTGCTGGGCTTGAGTGCTCTAGAGGGTAGTGGAATTGCCGGTGTAGCAGTGAAATGCGTAGAGATCGGCAGGAACACCAGTGGCGAAGGCGACTGCCTGGGGAGTAACTGACGCTGAGGCGCGAAAGCTGGGGGAGCAAACGGGATTAGATACCCCGGTAGTCCCAGCCGTAAACGATGAGTGCTAGGTGTGAGGGGTATCGACCCCCCTCGTGCCGCAACAAACGCAATAAGCACTCCGCCTGGGGAGTACGGCCGCAAGGTTG	CAP	Not seen	Benign	validation set	1	0
rrs	rrs_633_delGGGCGAGCGTTGTCCGGATTTATTGGGCGTAAAGGGCGTGTAGGCGGCCTGGTAAGTCGGGGGTGAAAACTCAGGGCTCAACCCTGAGACTGCCTTCGATACTGCTGGGCTTGAGTGCTCTAGAGGGTAGTGGAATTGCCGGTGTAGCAGTGAAATGCGTAGAGATCGGCAGGAACACCAGTGGCGAAGGCGACTGCCTGGGGAGTAACTGACGCTGAGGCGCGAAAGCTGGGGGAGCAAACGGGATTAGATACCCCGGTAGTCCCAGCCGTAAACGATGAGTGCTAGGTGTGAGGGGTATCGACCCCCCTCGTGCCGCAACAAACGCAATAAGCACTCCGCCTGGGGAGTACGGCCGCAAGGTTG	KAN	Not seen	Benign	validation set	1	0
rrs	rrs_633_delGGGCGAGCGTTGTCCGGATTTATTGGGCGTAAAGGGCGTGTAGGCGGCCTGGTAAGTCGGGGGTGAAAACTCAGGGCTCAACCCTGAGACTGCCTTCGATACTGCTGGGCTTGAGTGCTCTAGAGGGTAGTGGAATTGCCGGTGTAGCAGTGAAATGCGTAGAGATCGGCAGGAACACCAGTGGCGAAGGCGACTGCCTGGGGAGTAACTGACGCTGAGGCGCGAAAGCTGGGGGAGCAAACGGGATTAGATACCCCGGTAGTCCCAGCCGTAAACGATGAGTGCTAGGTGTGAGGGGTATCGACCCCCCTCGTGCCGCAACAAACGCAATAAGCACTCCGCCTGGGGAGTACGGCCGCAAGGTTG	SM	Not seen	Benign	validation set	1	0
rrs	rrs_63_insAG	SM	Benign	Benign	training set	1	0
rrs	rrs_744_insAG	SM	Not seen	Benign	validation set	2	0
rrs	rrs_909_delGATGAGTGCTAAGTGTTAGAGGGTTTCCGCCCTTTAGTGCTGCAGCAAACGCATTAAGCACTCCGCCTGGGGAGTACGGTCGCAAGACTG	AK	Not seen	Benign	validation set	9	0
rrs	rrs_909_delGATGAGTGCTAAGTGTTAGAGGGTTTCCGCCCTTTAGTGCTGCAGCAAACGCATTAAGCACTCCGCCTGGGGAGTACGGTCGCAAGACTG	CAP	Not seen	Benign	validation set	9	0
rrs	rrs_909_delGATGAGTGCTAAGTGTTAGAGGGTTTCCGCCCTTTAGTGCTGCAGCAAACGCATTAAGCACTCCGCCTGGGGAGTACGGTCGCAAGACTG	KAN	Not seen	Uncharacterised	validation set	8	1
rrs	rrs_909_delGATGAGTGCTAAGTGTTAGAGGGTTTCCGCCCTTTAGTGCTGCAGCAAACGCATTAAGCACTCCGCCTGGGGAGTACGGTCGCAAGACTG	SM	Not seen	Uncharacterised	validation set	7	2
rrs	rrs_909_delGATGAGTGCTAAGTGTTAGAGGGTTTCCGCCCTTTAGTGCTGCAGCTAACGCATTAAGCACTCCGCCTGGGGAGTACGGCCGCAAGGCTG	AK	Not seen	Benign	validation set	1	0
rrs	rrs_909_delGATGAGTGCTAAGTGTTAGAGGGTTTCCGCCCTTTAGTGCTGCAGCTAACGCATTAAGCACTCCGCCTGGGGAGTACGGCCGCAAGGCTG	CAP	Not seen	Benign	validation set	1	0
rrs	rrs_909_delGATGAGTGCTAAGTGTTAGAGGGTTTCCGCCCTTTAGTGCTGCAGCTAACGCATTAAGCACTCCGCCTGGGGAGTACGGCCGCAAGGCTG	KAN	Not seen	Benign	validation set	1	0
rrs	rrs_909_delGATGAGTGCTAAGTGTTAGAGGGTTTCCGCCCTTTAGTGCTGCAGCTAACGCATTAAGCACTCCGCCTGGGGAGTACGGCCGCAAGGCTG	SM	Not seen	Benign	validation set	1	0
rrs	rrs_909_delGATGAGTGCTAAGTGTTAGGGGGTTTCCGCCCCTTAGTGCTGCAGCTAACGCATTAAGCACTCCGCCTGGGGAGTACGGTCGCAAGACTG	AK	Not seen	Benign	validation set	8	0
rrs	rrs_909_delGATGAGTGCTAAGTGTTAGGGGGTTTCCGCCCCTTAGTGCTGCAGCTAACGCATTAAGCACTCCGCCTGGGGAGTACGGTCGCAAGACTG	CAP	Not seen	Benign	validation set	8	0
rrs	rrs_909_delGATGAGTGCTAAGTGTTAGGGGGTTTCCGCCCCTTAGTGCTGCAGCTAACGCATTAAGCACTCCGCCTGGGGAGTACGGTCGCAAGACTG	KAN	Not seen	Benign	validation set	8	0
rrs	rrs_909_delGATGAGTGCTAAGTGTTAGGGGGTTTCCGCCCCTTAGTGCTGCAGCTAACGCATTAAGCACTCCGCCTGGGGAGTACGGTCGCAAGACTG	SM	Not seen	Uncharacterised	validation set	7	1
rrs	rrs_909_delGATGAGTGCTAAGTGTTGGAGGGTTTCCGCCCTTCAGTGCTGCAGCTAACGCATTAAGCACTCCGCCTGGGGAGTACGACCGCAAGGTTG	SM	Not seen	Benign	validation set	1	0
rrs	rrs_909_delGATGTGCGCTGGATGTTGGGGCCCATAGGGTCTCAGTGTCGTAGCCAACGCGGTAAGCGCACCGCCTGGGGAGTACGGCCGCAAGGTTG	SM	Benign	Benign	training set	1	0
rrs	rrs_909_insGATGAGTGCTAAGTGTTAGGGGGTTTCCGCCCCTTAGTGCTGCAGCTAACGCATTAAGCACTCCGCCTGGGGAGTACGACCGCAAGGTTGAAACTCAAAGGAATTGACGGGGACCCGCACAAGCGGTGGAGCATGTGGTTTAATTCGAAGCAACGCGAAGAACCTTACCAAATCTTGACATCCTCTGACCCCTCTAGAGATAGAGTTTTCCCCTTCGGGGGACAGAGTGACAGGTGGTGCATGGT	AK	Not seen	Benign	validation set	2	0
rrs	rrs_909_insGATGAGTGCTAAGTGTTAGGGGGTTTCCGCCCCTTAGTGCTGCAGCTAACGCATTAAGCACTCCGCCTGGGGAGTACGACCGCAAGGTTGAAACTCAAAGGAATTGACGGGGACCCGCACAAGCGGTGGAGCATGTGGTTTAATTCGAAGCAACGCGAAGAACCTTACCAAATCTTGACATCCTCTGACCCCTCTAGAGATAGAGTTTTCCCCTTCGGGGGACAGAGTGACAGGTGGTGCATGGT	CAP	Not seen	Benign	validation set	2	0
rrs	rrs_909_insGATGAGTGCTAAGTGTTAGGGGGTTTCCGCCCCTTAGTGCTGCAGCTAACGCATTAAGCACTCCGCCTGGGGAGTACGACCGCAAGGTTGAAACTCAAAGGAATTGACGGGGACCCGCACAAGCGGTGGAGCATGTGGTTTAATTCGAAGCAACGCGAAGAACCTTACCAAATCTTGACATCCTCTGACCCCTCTAGAGATAGAGTTTTCCCCTTCGGGGGACAGAGTGACAGGTGGTGCATGGT	KAN	Not seen	Benign	validation set	2	0
rrs	rrs_909_insGATGAGTGCTAAGTGTTAGGGGGTTTCCGCCCCTTAGTGCTGCAGCTAACGCATTAAGCACTCCGCCTGGGGAGTACGACCGCAAGGTTGAAACTCAAAGGAATTGACGGGGACCCGCACAAGCGGTGGAGCATGTGGTTTAATTCGAAGCAACGCGAAGAACCTTACCAAATCTTGACATCCTCTGACCCCTCTAGAGATAGAGTTTTCCCCTTCGGGGGACAGAGTGACAGGTGGTGCATGGT	SM	Not seen	Benign	validation set	2	0
rrs	rrs_A-35G	SM	Not seen	Benign	validation set	1	0
rrs	rrs_A103G	AK	Not seen	Uncharacterised	validation set	42	1
rrs	rrs_A103G	CAP	Not seen	Benign	validation set	43	0
rrs	rrs_A103G	KAN	Not seen	Uncharacterised	validation set	42	1
rrs	rrs_A103G	SM	Not seen	Uncharacterised	validation set	38	5
rrs	rrs_A1147C	AK	Not seen	Benign	validation set	1	0
rrs	rrs_A1147C	CAP	Not seen	Benign	validation set	1	0
rrs	rrs_A1147C	KAN	Not seen	Benign	validation set	1	0
rrs	rrs_A1147C	SM	Not seen	Benign	validation set	1	0
rrs	rrs_A1211T	AK	Not seen	Uncharacterised	validation set	61	1
rrs	rrs_A1211T	CAP	Not seen	Uncharacterised	validation set	61	1
rrs	rrs_A1211T	KAN	Not seen	Uncharacterised	validation set	60	1
rrs	rrs_A1211T	SM	Not seen	Uncharacterised	validation set	59	6
rrs	rrs_A1223G	AK	Not seen	Benign	validation set	65	1
rrs	rrs_A1223G	CAP	Not seen	Benign	validation set	65	1
rrs	rrs_A1223G	KAN	Not seen	Benign	validation set	64	1
rrs	rrs_A1223G	SM	Not seen	Benign	validation set	62	7
rrs	rrs_A1266T	AK	Not seen	Benign	validation set	10	0
rrs	rrs_A1266T	CAP	Not seen	Benign	validation set	10	0
rrs	rrs_A1266T	KAN	Not seen	Benign	validation set	10	0
rrs	rrs_A1266T	SM	Not seen	Uncharacterised	validation set	8	2
rrs	rrs_A1278G	SM	Benign	Benign	combined sets	5	0
rrs	rrs_A1325C	AK	Not seen	Benign	validation set	1	0
rrs	rrs_A1325C	CAP	Not seen	Benign	validation set	1	0
rrs	rrs_A1325C	SM	Not seen	Resistant	validation set	0	1
rrs	rrs_A1347G	AK	Not seen	Benign	validation set	48	1
rrs	rrs_A1347G	CAP	Not seen	Benign	validation set	49	0
rrs	rrs_A1347G	KAN	Not seen	Benign	validation set	48	1
rrs	rrs_A1347G	SM	Not seen	Benign	validation set	48	4
rrs	rrs_A1401G	AK	Resistant	Resistant	combined sets	3	57
rrs	rrs_A1401G	CAP	Resistant	Resistant	combined sets	10	49
rrs	rrs_A1401G	KAN	Resistant	Resistant	combined sets	0	8
rrs	rrs_A1401G	SM	Uncharacterised	Uncharacterised	combined sets	7	62
rrs	rrs_A1410G	AK	Not seen	Uncharacterised	validation set	48	1
rrs	rrs_A1410G	CAP	Not seen	Benign	validation set	49	0
rrs	rrs_A1410G	KAN	Not seen	Uncharacterised	validation set	48	1
rrs	rrs_A1410G	SM	Not seen	Uncharacterised	validation set	46	5
rrs	rrs_A1431G	AK	Not seen	Uncharacterised	validation set	53	1
rrs	rrs_A1431G	CAP	Not seen	Benign	validation set	54	0
rrs	rrs_A1431G	KAN	Not seen	Uncharacterised	validation set	52	1
rrs	rrs_A1431G	SM	Not seen	Uncharacterised	validation set	50	6
rrs	rrs_A1461G	SM	Not seen	Benign	validation set	1	0
rrs	rrs_A1469G	SM	Not seen	Benign	validation set	7	1
rrs	rrs_A1482G	AK	Not seen	Uncharacterised	validation set	51	1
rrs	rrs_A1482G	CAP	Not seen	Benign	validation set	52	0
rrs	rrs_A1482G	KAN	Not seen	Uncharacterised	validation set	51	1
rrs	rrs_A1482G	SM	Not seen	Uncharacterised	validation set	49	5
rrs	rrs_A170G	SM	Uncharacterised	Uncharacterised	combined sets	1	1
rrs	rrs_A335C	SM	Benign	Benign	training set	1	0
rrs	rrs_A365C	AK	Not seen	Uncharacterised	validation set	55	1
rrs	rrs_A365C	CAP	Not seen	Benign	validation set	56	0
rrs	rrs_A365C	KAN	Not seen	Uncharacterised	validation set	55	1
rrs	rrs_A365C	SM	Not seen	Uncharacterised	validation set	54	5
rrs	rrs_A370G	AK	Not seen	Uncharacterised	validation set	49	1
rrs	rrs_A370G	CAP	Not seen	Benign	validation set	50	0
rrs	rrs_A370G	KAN	Not seen	Uncharacterised	validation set	49	1
rrs	rrs_A370G	SM	Not seen	Uncharacterised	validation set	47	5
rrs	rrs_A484T	SM	Not seen	Uncharacterised	validation set	4	1
rrs	rrs_A493C	AK	Not seen	Uncharacterised	validation set	43	1
rrs	rrs_A493C	CAP	Not seen	Benign	validation set	44	0
rrs	rrs_A493C	KAN	Not seen	Uncharacterised	validation set	43	1
rrs	rrs_A493C	SM	Not seen	Uncharacterised	validation set	41	5
rrs	rrs_A514C	AK	Uncharacterised	Uncharacterised	combined sets	15	5
rrs	rrs_A514C	CAP	Uncharacterised	Uncharacterised	combined sets	13	6
rrs	rrs_A514C	KAN	Uncharacterised	Uncharacterised	combined sets	9	2
rrs	rrs_A514C	SM	Resistant	Resistant	combined sets	0	23
rrs	rrs_A514T	SM	Not seen	Resistant	validation set	0	1
rrs	rrs_A567C	AK	Not seen	Uncharacterised	validation set	41	1
rrs	rrs_A567C	CAP	Not seen	Benign	validation set	42	0
rrs	rrs_A567C	KAN	Not seen	Uncharacterised	validation set	41	1
rrs	rrs_A567C	SM	Not seen	Uncharacterised	validation set	41	3
rrs	rrs_A567G	AK	Not seen	Benign	validation set	16	0
rrs	rrs_A567G	CAP	Not seen	Benign	validation set	16	0
rrs	rrs_A567G	KAN	Not seen	Benign	validation set	16	0
rrs	rrs_A567G	SM	Not seen	Uncharacterised	validation set	14	2
rrs	rrs_A605C	AK	Not seen	Uncharacterised	validation set	32	1
rrs	rrs_A605C	CAP	Not seen	Benign	validation set	33	0
rrs	rrs_A605C	KAN	Not seen	Uncharacterised	validation set	32	1
rrs	rrs_A605C	SM	Not seen	Uncharacterised	validation set	30	4
rrs	rrs_A605G	AK	Not seen	Benign	validation set	2	0
rrs	rrs_A605G	CAP	Not seen	Benign	validation set	2	0
rrs	rrs_A605G	KAN	Not seen	Benign	validation set	2	0
rrs	rrs_A605G	SM	Not seen	Benign	validation set	2	0
rrs	rrs_A644T	AK	Not seen	Uncharacterised	validation set	43	1
rrs	rrs_A644T	CAP	Not seen	Benign	validation set	44	0
rrs	rrs_A644T	KAN	Not seen	Uncharacterised	validation set	43	1
rrs	rrs_A644T	SM	Not seen	Uncharacterised	validation set	40	5
rrs	rrs_A649G	AK	Not seen	Uncharacterised	validation set	44	1
rrs	rrs_A649G	CAP	Not seen	Benign	validation set	45	0
rrs	rrs_A649G	KAN	Not seen	Uncharacterised	validation set	44	1
rrs	rrs_A649G	SM	Not seen	Uncharacterised	validation set	41	5
rrs	rrs_A69G	AK	Not seen	Uncharacterised	validation set	25	1
rrs	rrs_A69G	CAP	Not seen	Benign	validation set	26	0
rrs	rrs_A69G	KAN	Not seen	Benign	validation set	26	0
rrs	rrs_A69G	SM	Not seen	Uncharacterised	validation set	23	3
rrs	rrs_A700T	AK	Not seen	Uncharacterised	validation set	58	1
rrs	rrs_A700T	CAP	Not seen	Benign	validation set	59	0
rrs	rrs_A700T	KAN	Not seen	Uncharacterised	validation set	58	1
rrs	rrs_A700T	SM	Not seen	Uncharacterised	validation set	58	5
rrs	rrs_A703G	SM	Not seen	Uncharacterised	validation set	0	1
rrs	rrs_A736T	AK	Not seen	Uncharacterised	validation set	60	1
rrs	rrs_A736T	CAP	Not seen	Benign	validation set	61	0
rrs	rrs_A736T	KAN	Not seen	Uncharacterised	validation set	60	1
rrs	rrs_A736T	SM	Not seen	Uncharacterised	validation set	58	5
rrs	rrs_A753C	AK	Not seen	Uncharacterised	validation set	43	1
rrs	rrs_A753C	CAP	Not seen	Benign	validation set	44	0
rrs	rrs_A753C	KAN	Not seen	Uncharacterised	validation set	42	1
rrs	rrs_A753C	SM	Not seen	Uncharacterised	validation set	44	3
rrs	rrs_A753T	AK	Not seen	Benign	validation set	9	0
rrs	rrs_A753T	CAP	Not seen	Benign	validation set	9	0
rrs	rrs_A753T	KAN	Not seen	Benign	validation set	9	0
rrs	rrs_A753T	SM	Not seen	Uncharacterised	validation set	8	1
rrs	rrs_A816G	AK	Not seen	Uncharacterised	validation set	62	1
rrs	rrs_A816G	CAP	Not seen	Benign	validation set	63	0
rrs	rrs_A816G	KAN	Not seen	Uncharacterised	validation set	62	1
rrs	rrs_A816G	SM	Not seen	Uncharacterised	validation set	61	5
rrs	rrs_A899G	AK	Not seen	Uncharacterised	validation set	60	1
rrs	rrs_A899G	CAP	Not seen	Benign	validation set	61	0
rrs	rrs_A899G	KAN	Not seen	Uncharacterised	validation set	60	1
rrs	rrs_A899G	SM	Not seen	Uncharacterised	validation set	58	5
rrs	rrs_A906G	AK	Benign	Benign	training set	1	0
rrs	rrs_A906G	CAP	Benign	Benign	training set	1	0
rrs	rrs_A906G	KAN	Benign	Benign	training set	1	0
rrs	rrs_A948T	AK	Not seen	Uncharacterised	validation set	67	1
rrs	rrs_A948T	CAP	Not seen	Uncharacterised	validation set	67	1
rrs	rrs_A948T	KAN	Not seen	Uncharacterised	validation set	67	1
rrs	rrs_A948T	SM	Not seen	Uncharacterised	validation set	65	6
rrs	rrs_C-69A	AK	Benign	Benign	training set	1	0
rrs	rrs_C-69A	CAP	Benign	Benign	training set	1	0
rrs	rrs_C-69A	KAN	Benign	Benign	training set	1	0
rrs	rrs_C-69T	AK	Not seen	Benign	validation set	1	0
rrs	rrs_C-69T	CAP	Not seen	Benign	validation set	1	0
rrs	rrs_C-69T	KAN	Not seen	Benign	validation set	1	0
rrs	rrs_C-69T	SM	Not seen	Benign	validation set	2	0
rrs	rrs_C1050T	AK	Not seen	Benign	validation set	67	1
rrs	rrs_C1050T	CAP	Not seen	Benign	validation set	67	1
rrs	rrs_C1050T	KAN	Not seen	Benign	validation set	67	1
rrs	rrs_C1050T	SM	Not seen	Benign	validation set	66	5
rrs	rrs_C1163A	AK	Not seen	Uncharacterised	validation set	51	1
rrs	rrs_C1163A	CAP	Not seen	Benign	validation set	52	0
rrs	rrs_C1163A	KAN	Not seen	Uncharacterised	validation set	51	1
rrs	rrs_C1163A	SM	Not seen	Uncharacterised	validation set	50	5
rrs	rrs_C1163G	AK	Not seen	Benign	validation set	2	0
rrs	rrs_C1163G	CAP	Not seen	Benign	validation set	2	0
rrs	rrs_C1163G	KAN	Not seen	Benign	validation set	2	0
rrs	rrs_C1163G	SM	Not seen	Benign	validation set	2	0
rrs	rrs_C1220G	AK	Not seen	Benign	validation set	1	0
rrs	rrs_C1220G	CAP	Not seen	Benign	validation set	1	0
rrs	rrs_C1220G	KAN	Not seen	Benign	validation set	1	0
rrs	rrs_C1220G	SM	Not seen	Benign	validation set	1	0
rrs	rrs_C1235A	AK	Not seen	Benign	validation set	29	0
rrs	rrs_C1235A	CAP	Not seen	Benign	validation set	29	0
rrs	rrs_C1235A	KAN	Not seen	Benign	validation set	29	0
rrs	rrs_C1235A	SM	Not seen	Uncharacterised	validation set	28	3
rrs	rrs_C1235G	AK	Not seen	Uncharacterised	validation set	21	1
rrs	rrs_C1235G	CAP	Not seen	Benign	validation set	22	0
rrs	rrs_C1235G	KAN	Not seen	Uncharacterised	validation set	21	1
rrs	rrs_C1235G	SM	Not seen	Uncharacterised	validation set	21	2
rrs	rrs_C1236T	AK	Not seen	Benign	validation set	16	0
rrs	rrs_C1236T	CAP	Not seen	Benign	validation set	15	1
rrs	rrs_C1236T	KAN	Not seen	Benign	validation set	16	0
rrs	rrs_C1236T	SM	Not seen	Benign	validation set	18	0
rrs	rrs_C1241T	SM	Not seen	Benign	validation set	1	0
rrs	rrs_C1257T	SM	Benign	Benign	combined sets	8	0
rrs	rrs_C1300T	AK	Not seen	Benign	validation set	19	0
rrs	rrs_C1300T	CAP	Not seen	Benign	validation set	19	0
rrs	rrs_C1300T	KAN	Not seen	Benign	validation set	19	0
rrs	rrs_C1300T	SM	Not seen	Uncharacterised	validation set	20	1
rrs	rrs_C1318T	AK	Not seen	Uncharacterised	validation set	54	1
rrs	rrs_C1318T	CAP	Not seen	Benign	validation set	55	0
rrs	rrs_C1318T	KAN	Not seen	Uncharacterised	validation set	54	1
rrs	rrs_C1318T	SM	Not seen	Uncharacterised	validation set	52	5
rrs	rrs_C1319A	SM	Not seen	Benign	validation set	9	0
rrs	rrs_C1319G	AK	Not seen	Uncharacterised	validation set	43	1
rrs	rrs_C1319G	CAP	Not seen	Benign	validation set	44	0
rrs	rrs_C1319G	KAN	Not seen	Uncharacterised	validation set	43	1
rrs	rrs_C1319G	SM	Not seen	Uncharacterised	validation set	40	5
rrs	rrs_C1328T	AK	Not seen	Uncharacterised	validation set	45	1
rrs	rrs_C1328T	CAP	Not seen	Benign	validation set	46	0
rrs	rrs_C1328T	KAN	Not seen	Uncharacterised	validation set	45	1
rrs	rrs_C1328T	SM	Not seen	Uncharacterised	validation set	41	5
rrs	rrs_C1346T	AK	Not seen	Benign	validation set	8	0
rrs	rrs_C1346T	CAP	Not seen	Benign	validation set	8	0
rrs	rrs_C1346T	KAN	Not seen	Benign	validation set	8	0
rrs	rrs_C1346T	SM	Benign	Benign	combined sets	9	1
rrs	rrs_C1381T	AK	Not seen	Benign	validation set	11	0
rrs	rrs_C1381T	CAP	Not seen	Benign	validation set	11	0
rrs	rrs_C1381T	KAN	Not seen	Benign	validation set	11	0
rrs	rrs_C1381T	SM	Not seen	Uncharacterised	validation set	11	1
rrs	rrs_C1402T	AK	Not seen	Resistant	validation set	1	1
rrs	rrs_C1402T	CAP	Not seen	Resistant	validation set	1	2
rrs	rrs_C1402T	SM	Not seen	Uncharacterised	validation set	0	4
rrs	rrs_C1414T	AK	Not seen	Uncharacterised	validation set	52	1
rrs	rrs_C1414T	CAP	Not seen	Uncharacterised	validation set	52	1
rrs	rrs_C1414T	KAN	Not seen	Uncharacterised	validation set	52	1
rrs	rrs_C1414T	SM	Not seen	Uncharacterised	validation set	50	5
rrs	rrs_C1429T	AK	Not seen	Uncharacterised	validation set	41	1
rrs	rrs_C1429T	CAP	Not seen	Benign	validation set	42	0
rrs	rrs_C1429T	KAN	Not seen	Uncharacterised	validation set	41	1
rrs	rrs_C1429T	SM	Not seen	Uncharacterised	validation set	39	4
rrs	rrs_C1436A	AK	Not seen	Benign	validation set	7	0
rrs	rrs_C1436A	CAP	Not seen	Benign	validation set	7	0
rrs	rrs_C1436A	KAN	Not seen	Benign	validation set	7	0
rrs	rrs_C1436A	SM	Not seen	Uncharacterised	validation set	6	1
rrs	rrs_C1437G	AK	Not seen	Benign	validation set	36	0
rrs	rrs_C1437G	CAP	Not seen	Benign	validation set	36	0
rrs	rrs_C1437G	KAN	Not seen	Uncharacterised	validation set	35	1
rrs	rrs_C1437G	SM	Not seen	Uncharacterised	validation set	34	4
rrs	rrs_C1483T	AK	Not seen	Uncharacterised	validation set	51	1
rrs	rrs_C1483T	CAP	Not seen	Benign	validation set	52	0
rrs	rrs_C1483T	KAN	Not seen	Uncharacterised	validation set	51	1
rrs	rrs_C1483T	SM	Not seen	Uncharacterised	validation set	49	5
rrs	rrs_C1507T	AK	Not seen	Uncharacterised	validation set	51	1
rrs	rrs_C1507T	CAP	Not seen	Benign	validation set	52	0
rrs	rrs_C1507T	KAN	Not seen	Uncharacterised	validation set	50	1
rrs	rrs_C1507T	SM	Not seen	Uncharacterised	validation set	48	6
rrs	rrs_C181G	SM	Not seen	Benign	validation set	1	0
rrs	rrs_C212G	AK	Not seen	Benign	validation set	13	0
rrs	rrs_C212G	CAP	Not seen	Benign	validation set	13	0
rrs	rrs_C212G	KAN	Not seen	Benign	validation set	13	0
rrs	rrs_C212G	SM	Not seen	Uncharacterised	validation set	10	3
rrs	rrs_C22T	SM	Benign	Benign	training set	1	0
rrs	rrs_C240G	AK	Not seen	Uncharacterised	validation set	43	1
rrs	rrs_C240G	CAP	Not seen	Benign	validation set	44	0
rrs	rrs_C240G	KAN	Not seen	Uncharacterised	validation set	43	1
rrs	rrs_C240G	SM	Not seen	Uncharacterised	validation set	40	5
rrs	rrs_C244T	AK	Not seen	Uncharacterised	validation set	50	1
rrs	rrs_C244T	CAP	Not seen	Benign	validation set	51	0
rrs	rrs_C244T	KAN	Not seen	Uncharacterised	validation set	50	1
rrs	rrs_C244T	SM	Not seen	Uncharacterised	validation set	47	5
rrs	rrs_C263T	AK	Not seen	Benign	validation set	7	0
rrs	rrs_C263T	CAP	Not seen	Benign	validation set	7	0
rrs	rrs_C263T	KAN	Not seen	Benign	validation set	7	0
rrs	rrs_C263T	SM	Not seen	Benign	validation set	7	0
rrs	rrs_C267T	AK	Not seen	Uncharacterised	validation set	62	1
rrs	rrs_C267T	CAP	Not seen	Uncharacterised	validation set	62	1
rrs	rrs_C267T	KAN	Not seen	Uncharacterised	validation set	61	1
rrs	rrs_C267T	SM	Not seen	Uncharacterised	validation set	58	6
rrs	rrs_C282T	AK	Not seen	Uncharacterised	validation set	55	1
rrs	rrs_C282T	CAP	Not seen	Benign	validation set	56	0
rrs	rrs_C282T	KAN	Not seen	Uncharacterised	validation set	54	1
rrs	rrs_C282T	SM	Not seen	Uncharacterised	validation set	51	6
rrs	rrs_C306T	AK	Not seen	Uncharacterised	validation set	58	1
rrs	rrs_C306T	CAP	Not seen	Uncharacterised	validation set	58	1
rrs	rrs_C306T	KAN	Not seen	Uncharacterised	validation set	58	1
rrs	rrs_C306T	SM	Not seen	Uncharacterised	validation set	57	5
rrs	rrs_C315T	AK	Not seen	Benign	validation set	2	0
rrs	rrs_C315T	CAP	Not seen	Benign	validation set	2	0
rrs	rrs_C315T	KAN	Not seen	Benign	validation set	2	0
rrs	rrs_C315T	SM	Not seen	Benign	validation set	4	0
rrs	rrs_C332T	AK	Not seen	Benign	validation set	10	0
rrs	rrs_C332T	CAP	Not seen	Benign	validation set	10	0
rrs	rrs_C332T	KAN	Not seen	Benign	validation set	9	0
rrs	rrs_C332T	SM	Not seen	Uncharacterised	validation set	8	2
rrs	rrs_C33T	AK	Not seen	Benign	validation set	8	0
rrs	rrs_C33T	CAP	Not seen	Benign	validation set	8	0
rrs	rrs_C33T	KAN	Not seen	Benign	validation set	8	0
rrs	rrs_C33T	SM	Not seen	Uncharacterised	validation set	7	1
rrs	rrs_C380A	AK	Not seen	Uncharacterised	validation set	61	1
rrs	rrs_C380A	CAP	Not seen	Benign	validation set	62	0
rrs	rrs_C380A	KAN	Not seen	Uncharacterised	validation set	60	1
rrs	rrs_C380A	SM	Not seen	Uncharacterised	validation set	58	6
rrs	rrs_C384T	AK	Not seen	Uncharacterised	validation set	42	1
rrs	rrs_C384T	CAP	Not seen	Benign	validation set	43	0
rrs	rrs_C384T	KAN	Not seen	Uncharacterised	validation set	42	1
rrs	rrs_C384T	SM	Not seen	Uncharacterised	validation set	41	4
rrs	rrs_C391G	AK	Not seen	Uncharacterised	validation set	51	1
rrs	rrs_C391G	CAP	Not seen	Benign	validation set	52	0
rrs	rrs_C391G	KAN	Not seen	Uncharacterised	validation set	51	1
rrs	rrs_C391G	SM	Not seen	Uncharacterised	validation set	49	5
rrs	rrs_C397T	SM	Not seen	Benign	validation set	5	0
rrs	rrs_C414A	AK	Not seen	Uncharacterised	validation set	61	1
rrs	rrs_C414A	CAP	Not seen	Benign	validation set	62	0
rrs	rrs_C414A	KAN	Not seen	Uncharacterised	validation set	60	1
rrs	rrs_C414A	SM	Not seen	Uncharacterised	validation set	58	6
rrs	rrs_C417T	AK	Not seen	Uncharacterised	validation set	56	1
rrs	rrs_C417T	CAP	Not seen	Benign	validation set	57	0
rrs	rrs_C417T	KAN	Not seen	Uncharacterised	validation set	55	1
rrs	rrs_C417T	SM	Not seen	Uncharacterised	validation set	52	6
rrs	rrs_C418T	AK	Not seen	Uncharacterised	validation set	38	1
rrs	rrs_C418T	CAP	Not seen	Benign	validation set	39	0
rrs	rrs_C418T	KAN	Not seen	Uncharacterised	validation set	38	1
rrs	rrs_C418T	SM	Not seen	Uncharacterised	validation set	36	4
rrs	rrs_C432A	AK	Not seen	Uncharacterised	validation set	30	1
rrs	rrs_C432A	CAP	Not seen	Benign	validation set	31	0
rrs	rrs_C432A	KAN	Not seen	Uncharacterised	validation set	30	1
rrs	rrs_C432A	SM	Not seen	Uncharacterised	validation set	29	3
rrs	rrs_C432G	AK	Not seen	Benign	validation set	26	0
rrs	rrs_C432G	CAP	Not seen	Benign	validation set	26	0
rrs	rrs_C432G	KAN	Not seen	Benign	validation set	26	0
rrs	rrs_C432G	SM	Not seen	Uncharacterised	validation set	25	2
rrs	rrs_C462T	AK	Not seen	Benign	validation set	1	0
rrs	rrs_C462T	CAP	Not seen	Benign	validation set	1	0
rrs	rrs_C462T	KAN	Not seen	Benign	validation set	1	0
rrs	rrs_C462T	SM	Not seen	Benign	validation set	1	0
rrs	rrs_C494A	AK	Not seen	Uncharacterised	validation set	39	1
rrs	rrs_C494A	CAP	Not seen	Benign	validation set	40	0
rrs	rrs_C494A	KAN	Not seen	Uncharacterised	validation set	39	1
rrs	rrs_C494A	SM	Not seen	Uncharacterised	validation set	36	5
rrs	rrs_C499T	AK	Not seen	Uncharacterised	validation set	67	1
rrs	rrs_C499T	CAP	Not seen	Uncharacterised	validation set	67	1
rrs	rrs_C499T	KAN	Not seen	Uncharacterised	validation set	66	1
rrs	rrs_C499T	SM	Not seen	Uncharacterised	validation set	65	6
rrs	rrs_C513T	SM	Resistant	Resistant	training set	0	2
rrs	rrs_C517T	AK	Benign	Benign	combined sets	10	0
rrs	rrs_C517T	CAP	Benign	Benign	combined sets	10	0
rrs	rrs_C517T	KAN	Benign	Resistant	combined sets	5	1
rrs	rrs_C517T	SM	Resistant	Resistant	combined sets	2	9
rrs	rrs_C555T	AK	Not seen	Uncharacterised	validation set	61	1
rrs	rrs_C555T	CAP	Not seen	Uncharacterised	validation set	61	1
rrs	rrs_C555T	KAN	Not seen	Uncharacterised	validation set	61	1
rrs	rrs_C555T	SM	Not seen	Uncharacterised	validation set	59	5
rrs	rrs_C55T	AK	Not seen	Uncharacterised	validation set	43	1
rrs	rrs_C55T	CAP	Not seen	Benign	validation set	44	0
rrs	rrs_C55T	KAN	Not seen	Uncharacterised	validation set	43	1
rrs	rrs_C55T	SM	Not seen	Uncharacterised	validation set	40	5
rrs	rrs_C604T	AK	Not seen	Benign	validation set	1	0
rrs	rrs_C604T	CAP	Not seen	Benign	validation set	1	0
rrs	rrs_C604T	KAN	Not seen	Benign	validation set	1	0
rrs	rrs_C604T	SM	Not seen	Benign	validation set	1	0
rrs	rrs_C653A	AK	Not seen	Benign	validation set	39	0
rrs	rrs_C653A	CAP	Not seen	Benign	validation set	39	0
rrs	rrs_C653A	KAN	Not seen	Uncharacterised	validation set	38	1
rrs	rrs_C653A	SM	Not seen	Uncharacterised	validation set	35	5
rrs	rrs_C662G	AK	Not seen	Uncharacterised	validation set	50	1
rrs	rrs_C662G	CAP	Not seen	Benign	validation set	51	0
rrs	rrs_C662G	KAN	Not seen	Uncharacterised	validation set	50	1
rrs	rrs_C662G	SM	Not seen	Uncharacterised	validation set	48	5
rrs	rrs_C692T	AK	Not seen	Uncharacterised	validation set	52	1
rrs	rrs_C692T	CAP	Not seen	Benign	validation set	53	0
rrs	rrs_C692T	KAN	Not seen	Uncharacterised	validation set	51	1
rrs	rrs_C692T	SM	Not seen	Uncharacterised	validation set	52	5
rrs	rrs_C699G	AK	Not seen	Uncharacterised	validation set	42	1
rrs	rrs_C699G	CAP	Not seen	Benign	validation set	43	0
rrs	rrs_C699G	KAN	Not seen	Uncharacterised	validation set	42	1
rrs	rrs_C699G	SM	Not seen	Uncharacterised	validation set	39	5
rrs	rrs_C728T	AK	Not seen	Benign	validation set	11	0
rrs	rrs_C728T	CAP	Not seen	Benign	validation set	11	0
rrs	rrs_C728T	KAN	Not seen	Benign	validation set	11	0
rrs	rrs_C728T	SM	Not seen	Uncharacterised	validation set	10	1
rrs	rrs_C850T	AK	Not seen	Benign	validation set	30	0
rrs	rrs_C850T	CAP	Not seen	Benign	validation set	30	0
rrs	rrs_C850T	KAN	Not seen	Uncharacterised	validation set	29	1
rrs	rrs_C850T	SM	Not seen	Uncharacterised	validation set	28	4
rrs	rrs_C871T	AK	Not seen	Uncharacterised	validation set	66	1
rrs	rrs_C871T	CAP	Not seen	Benign	validation set	67	0
rrs	rrs_C871T	KAN	Not seen	Uncharacterised	validation set	66	1
rrs	rrs_C871T	SM	Not seen	Uncharacterised	validation set	65	5
rrs	rrs_C889T	AK	Not seen	Uncharacterised	validation set	35	1
[truncated: 514 more rows]

## Sheet: Sequencing characteristics
Nucleotide archive	Accession number	Total number of reads for mapping	Read length	Mean depth of coverage
ebi	ERS458164	1347030	251	76
ebi	ERS457923	1859560	251	105
ebi	ERS457837	2552120	251	145
ebi	ERR551085	6868536	101	157
ebi	ERR551223	3077260	101	70
ebi	ERR552204	4053632	101	92
ebi	ERR551150	7248316	101	165
ebi	ERR553349	8880328	101	203
ebi	ERR552113	1713972	301	116
ebi	ERR552505	14797460	101	338
ebi	ERR552942	4809210	101	110
ebi	ERR552440	3148338	101	72
ebi	ERR550646,ERR550647,ERR550645	525658	150	17
ebi	ERR552659	3278824	101	75
ebi	ERR498373,ERR498374	3456742	101	79
ebi	ERR551858	8006866	101	183
ebi	ERR550975	5806756	100	131
ebi	ERR552676	4447882	101	101
ebi	ERR551751	9015420	101	206
ebi	ERR552249	5334126	101	122
ebi	ERS457959	1326924	251	75
ebi	ERS457317	1336856	251	76
ebi	ERS458356	1559830	251	88
ebi	ERR552232	3347692	101	76
ebi	ERR552845	9475282	101	216
ebi	ERR552813	5309392	100	120
ebi	ERR553054	5112694	101	117
ebi	ERR551932	8500622	101	194
ebi	ERR553379	13599938	101	311
ebi	ERR553296	13300008	101	304
ebi	ERR550955	10013236	100	226
ebi	ERR551839	10570022	101	241
ebi	ERR552984	5586048	101	127
ebi	ERR551652	5882008	101	134
ebi	ERR552019	4138942	101	94
ebi	ERR551507	8154172	101	186
ebi	ERS457396	3764060	251	214
ebi	ERS457075	1419104	251	80
ebi	ERR553140	3211892	100	72
ebi	ERR552371	9537426	101	218
ebi	ERR551276	5777480	101	132
ebi	ERR551313	6923500	101	158
ebi	ERR551836	8918524	101	204
ebi	ERR551508	10809154	101	247
ebi	ERR551803	8891912	101	203
ebi	ERR550653	12044526	101	275
ebi	ERR551257	11832452	101	270
ebi	ERR552941	4176730	101	95
ebi	ERR552502	9256380	101	211
ebi	ERR553196	4030820	101	92
ebi	ERR552220	3725534	101	85
ebi	ERR552736	10003224	101	229
ebi	ERR553076	9334924	101	213
ebi	ERR550698	9001336	101	206
ebi	ERR552238,ERR552239,ERR552240	430938	150	14
ebi	ERR551178	4506434	101	103
ebi	ERR551716	11517444	101	263
ebi	ERS458617	2496020	251	142
ebi	ERR551697,ERR551698	1794310	150	61
ebi	ERR550887,ERR550886	1363226	150	46
ebi	ERR552906,ERR552907	1699204	150	57
ebi	ERR551138,ERR551137	1513244	150	51
ebi	ERR552051	8805504	100	199
ebi	ERR550923,ERR550922	1042962	150	35
ebi	ERR553217,ERR553218	1050428	150	35
ebi	ERR550764	12246030	101	280
ebi	ERR552200,ERR552199	1124892	150	38
ebi	ERR552377,ERR552376	1299142	150	44
ebi	ERR551489	4248184	101	97
ebi	ERR552104,ERR552103	1239504	150	42
ebi	ERR551095	3406492	101	77
ebi	ERR552886	9998598	101	228
ebi	ERR552898	10554476	101	241
ebi	ERR552363,ERR552362,ERR552364	478476	150	16
ebi	ERR551846	8584488	101	196
ebi	ERR552050	10655474	101	243
ebi	ERR551269	4749960	100	107
ebi	ERR552320	7639122	101	174
ebi	ERR551538	6449808	100	146
ebi	ERR552846	7483294	101	171
ebi	ERR551468,ERR551469	713552	150	24
ebi	ERR553138	7496764	100	169
ebi	ERR552317	11635192	101	266
ebi	ERR551900	8106376	101	185
ebi	ERR551462	11031612	101	252
ebi	ERR553056	3126410	101	71
ebi	ERR551294	5285892	100	119
ebi	ERR553194,ERR553195	1473614	150	50
ebi	ERR553153,ERR553152	856530	150	29
ebi	ERR553139	2793198	151	95
ebi	ERR550650	4386520	100	99
ebi	ERR551638,ERR551637	1392890	150	47
ebi	ERR552586,ERR552585	1299128	150	44
ebi	ERR552982,ERR552983	1176806	150	40
ebi	ERR552090	8976038	151	307
ebi	ERR551266	8545380	101	195
ebi	ERR550997	12988156	101	297
ebi	ERR552591	10965696	101	251
ebi	ERR550876	8131806	101	186
ebi	ERR551479	8983732	101	205
ebi	ERR552030	5306362	101	121
ebi	ERR551302	10198076	101	233
ebi	ERR551856	8683326	101	198
ebi	ERS458701	1809378	251	102
ebi	ERS458377	2944022	251	167
ebi	ERR551917	11595918	101	265
ebi	ERR550689	6871118	101	157
ebi	ERR550878	10130934	101	231
ebi	ERR550820	11000152	101	251
ebi	ERR553245	8307956	101	190
ebi	ERR552608	8447980	101	193
ebi	ERR553109	5207344	101	119
ebi	ERR550877	6661478	100	151
ebi	ERR551476	7554836	101	172
ebi	ERR551703	8752504	101	200
ebi	ERR551342,ERR551343	1036596	150	35
ebi	ERR551130,ERR551131	1501808	150	51
ebi	ERR550651,ERR550652	1059992	150	36
ebi	ERR553169,ERR553168	583012	150	19
ebi	ERR550742	14064614	101	322
ebi	ERR552852	13339988	101	305
ebi	ERR553188,ERR553189,ERR553190	613144	150	20
ebi	ERR551691	12276840	101	281
ebi	ERR551498	11358790	101	260
ebi	ERR552292	12234956	101	280
ebi	ERR552334	7265682	101	166
ebi	ERR553341	3762664	101	86
ebi	ERR550803	8884534	101	203
ebi	ERR551355	12344864	101	282
ebi	ERR553240	7705754	101	176
ebi	ERR551001	6736190	101	154
ebi	ERR551163	9252038	101	211
ebi	ERR551323	11088710	101	253
ebi	ERR553100	10890720	101	249
ebi	ERR550702	10517060	101	240
ebi	ERR552872,ERR552873,ERR552874	470964	150	16
ebi	ERR551756	3079550	101	70
ebi	ERR551473	8088526	101	185
ebi	ERR553257	3496256	101	80
ebi	ERR551402	7864420	101	180
ebi	ERR553008	9287794	101	212
ebi	ERR550954	2709132	101	62
ebi	ERR551144	8076350	101	184
ebi	ERR550760	13717944	101	314
ebi	ERR551669	14538036	101	332
ebi	ERR552571,ERR552569,ERR552570	640338	150	21
ebi	ERR553331	4730512	101	108
ebi	ERR552167	3979646	101	91
ebi	ERR552012,ERR552011	1818674	150	61
ebi	ERR551593	12599234	101	288
ebi	ERS457211	1214020	251	69
ebi	ERS457267	2192176	251	124
ebi	ERS458241	1771920	251	100
ebi	ERR552742	6021154	100	136
ebi	ERR551002	5331392	101	122
ebi	ERR551046	10279764	101	235
ebi	ERR551656	4387080	101	100
ebi	ERR552903	6289582	100	142
ebi	ERR552338	4238172	101	97
ebi	ERR552613	11165580	101	255
ebi	ERR553208	1068958	301	72
ebi	ERR552438	16215380	101	371
ebi	ERR550789	8019096	101	183
ebi	ERR553307	6683762	101	153
ebi	ERR552525	16835358	101	385
ebi	ERR552114	7560366	101	173
ebi	ERR552384,ERR552383	1279752	150	43
ebi	ERR553368	8467444	101	193
ebi	ERR552061	11322542	101	259
ebi	ERR553052	3658908	101	83
ebi	ERR551660,ERR551659	1291020	150	43
ebi	ERR552795	9413116	101	215
ebi	ERR550686	3114814	101	71
ebi	ERR550925	3382274	101	77
ebi	ERR551405	3165870	101	72
ebi	ERR550793	5328606	101	121
ebi	ERR551233,ERR551234	2053136	301	140
ebi	ERR552694	5609102	101	128
ebi	ERR552256	5057206	101	115
ebi	ERS458627	1944374	251	110
ebi	ERR552266	5604866	101	128
ebi	ERR552501,ERR552500	901170	150	30
ebi	ERR551727,ERR551726	1158410	150	39
ebi	ERR551923,ERR551922	894552	150	30
ebi	ERR551305,ERR551304	1299544	150	44
ebi	ERR553163,ERR553161,ERR553162	505270	150	17
ebi	ERR552708,ERR552709	781138	150	26
ebi	ERR550735,ERR550736	1770370	150	60
ebi	ERR551409,ERR551410	1255830	150	42
ebi	ERS458560	2171736	251	123
ebi	ERR551268	2835888	101	64
ebi	ERS458209	2769266	251	157
ebi	ERS458677	1281400	251	72
ebi	ERR551368	6282086	101	143
ebi	ERR551934	9861860	101	225
ebi	ERR552062	4096484	101	93
ebi	ERR552831	9792314	101	224
ebi	ERR552459	9450024	101	216
ebi	ERR551327	4730954	93	99
ebi	ERR553238	9543092	101	218
ebi	ERR551916	8377568	101	191
ebi	ERR553065	10905478	101	249
ebi	ERR552752	7762584	101	177
ebi	ERR551664	7258476	101	166
ebi	ERR552063	5736932	100	130
ebi	ERR551008	7171720	101	164
ebi	ERR550769	5616338	100	127
ebi	ERR552773	10579788	101	242
ebi	ERR551335	6187188	101	141
ebi	ERR551876	5138518	101	117
ebi	ERR550790	5352590	101	122
ebi	ERR551270	7807202	101	178
ebi	ERR551958	7855798	101	179
ebi	ERR552092	5902166	101	135
ebi	ERR550797	11166950	101	255
ebi	ERR551271	4868356	101	111
ebi	ERR553336	7471502	101	171
ebi	ERR552975	5417428	100	122
ebi	ERR551859	10659506	101	244
ebi	ERR551394	3441474	101	78
ebi	ERR551814	3417512	101	78
ebi	ERS458062	1708926	251	97
[truncated: 3,429 more rows]
